# Supplementary material for: Mapping of microRNAs related to cervical cancer in Latin American human genomic variants
Source: F1000Res. 2018 Dec 5;6:946. Originally published 2017 Jun 20. [Version 2] doi: 10.12688/f1000research.10138.2 (PMC10521080; doi:10.12688/f1000research.10138.2)
Supplement: Dataset 1. The mature miRNA reference sequences were obtained in FASTA format from the miRBase database — http://dx.doi.org/10.5256/f1000research.10138.d164732 [file f1000research-6-17592-s0000.tgz]

Archive with 1 entries (1 files):
- 53108f4c-1629-4a30-9d83-b20090996156_Dataset_1.csv
