# Supplementary material for: Mapping of microRNAs related to cervical cancer in Latin American human genomic variants
Source: F1000Res. 2018 Dec 5;6:946. Originally published 2017 Jun 20. [Version 2] doi: 10.12688/f1000research.10138.2 (PMC10521080; doi:10.12688/f1000research.10138.2)
Supplement: Dataset 1. The mature miRNA reference sequences were obtained in FASTA format from the miRBase database — http://dx.doi.org/10.5256/f1000research.10138.d164732 [file f1000research-6-17592-s0000.tgz › 53108f4c-1629-4a30-9d83-b20090996156_Dataset_1.csv]

hsa-miR-1-3p MIMAT0000416	hsa-miR-1-5p MIMAT0031892	hsa-miR-1-3p MIMAT0000416	hsa-miR-7-5p MIMAT0000252	hsa-miR-7-1-3p MIMAT0004553	hsa-miR-7-5p MIMAT0000252	hsa-miR-7-2-3p MIMAT0004554	hsa-miR-9-5p MIMAT0000441	hsa-miR-9-3p MIMAT0000442	hsa-miR-9-5p MIMAT0000441
hsa-miR-9-3p MIMAT0000442	hsa-miR-10a-5p MIMAT0000253	hsa-miR-10a-3p MIMAT0004555	hsa-miR-10b-5p MIMAT0000254	hsa-miR-10b-3p MIMAT0004556	hsa-miR-15a-5p MIMAT0000068	hsa-miR-15a-3p MIMAT0004488	hsa-miR-15b-5p MIMAT0000417	hsa-miR-15b-3p MIMAT0004586	hsa-miR-16-5p MIMAT0000069
hsa-miR-16-1-3p MIMAT0004489	hsa-miR-16-5p MIMAT0000069	hsa-miR-16-2-3p MIMAT0004518	hsa-miR-17-5p MIMAT0000070	hsa-miR-17-3p MIMAT0000071	hsa-miR-18a-5p MIMAT0000072	hsa-miR-18a-3p MIMAT0002891	hsa-miR-18b-5p MIMAT0001412	hsa-miR-18b-3p MIMAT0004751	hsa-miR-19a-3p MIMAT0000073
hsa-miR-19a-3p MIMAT0000073	hsa-miR-19b-3p MIMAT0000074	hsa-miR-19b-1-5p MIMAT0004491	hsa-miR-19b-3p MIMAT0000074	hsa-miR-19b-2-5p MIMAT0004492	hsa-miR-20a-5p MIMAT0000075	hsa-miR-20a-3p MIMAT0004493	hsa-miR-20b-5p MIMAT0001413	hsa-miR-20b-3p MIMAT0004752	hsa-miR-21-5p MIMAT0000076
hsa-miR-21-3p MIMAT0004494	hsa-miR-23a-3p MIMAT0000078	hsa-miR-23a-5p MIMAT0004496	hsa-miR-23b-3p MIMAT0000418	hsa-miR-23b-5p MIMAT0004587	hsa-miR-25-3p MIMAT0000081	hsa-miR-25-5p MIMAT0004498	hsa-miR-26a-5p MIMAT0000082	hsa-miR-26a-1-3p MIMAT0004499	hsa-miR-26a-5p MIMAT0000082
hsa-miR-26a-2-3p MIMAT0004681	hsa-miR-26b-5p MIMAT0000083	hsa-miR-26b-3p MIMAT0004500	hsa-miR-27a-3p MIMAT0000084	hsa-miR-27a-5p MIMAT0004501	hsa-miR-27b-3p MIMAT0000419	hsa-miR-27b-5p MIMAT0004588	hsa-miR-28-5p MIMAT0000085	hsa-miR-28-3p MIMAT0004502	hsa-miR-29a-3p MIMAT0000086
hsa-miR-29a-5p MIMAT0004503	hsa-miR-29b-1-5p MIMAT0004514	hsa-miR-29b-3p MIMAT0000100	hsa-miR-29b-2-5p MIMAT0004515	hsa-miR-29c-3p MIMAT0000681	hsa-miR-29c-5p MIMAT0004673	hsa-miR-30a-5p MIMAT0000087	hsa-miR-30a-3p MIMAT0000088	hsa-miR-30b-5p MIMAT0000420	hsa-miR-30b-3p MIMAT0004589
hsa-miR-30d-5p MIMAT0000245	hsa-miR-30d-3p MIMAT0004551	hsa-miR-30e-5p MIMAT0000692	hsa-miR-30e-3p MIMAT0000693	hsa-miR-31-5p MIMAT0000089	hsa-miR-31-3p MIMAT0004504	hsa-miR-34a-5p MIMAT0000255	hsa-miR-34a-3p MIMAT0004557	hsa-miR-34b-3p MIMAT0004676	hsa-miR-34b-5p MIMAT0000685
hsa-miR-34c-5p MIMAT0000686	hsa-miR-34c-3p MIMAT0004677	hsa-miR-92a-3p MIMAT0000092	hsa-miR-92a-1-5p MIMAT0004507	hsa-miR-92a-3p MIMAT0000092	hsa-miR-92a-2-5p MIMAT0004508	hsa-miR-92b-3p MIMAT0003218	hsa-miR-92b-5p MIMAT0004792	hsa-miR-93-5p MIMAT0000093	hsa-miR-93-3p MIMAT0004509
hsa-miR-95-5p MIMAT0026473	hsa-miR-95-3p MIMAT0000094	hsa-miR-98-5p MIMAT0000096	hsa-miR-98-3p MIMAT0022842	hsa-miR-99a-5p MIMAT0000097	hsa-miR-99a-3p MIMAT0004511	hsa-miR-99b-5p MIMAT0000689	hsa-miR-99b-3p MIMAT0004678	hsa-miR-100-5p MIMAT0000098	hsa-miR-100-3p MIMAT0004512
hsa-miR-101-3p MIMAT0000099	hsa-miR-101-5p MIMAT0004513	hsa-miR-101-3p MIMAT0000099	hsa-miR-103a-3p MIMAT0000101	hsa-miR-103a-3p MIMAT0000101	hsa-miR-103a-2-5p MIMAT0009196	hsa-miR-106a-5p MIMAT0000103	hsa-miR-106a-3p MIMAT0004517	hsa-miR-106b-5p MIMAT0000680	hsa-miR-106b-3p MIMAT0004672
hsa-miR-107 MIMAT0000104	hsa-miR-122-5p MIMAT0000421	hsa-miR-122-3p MIMAT0004590	hsa-miR-124-3p MIMAT0000422	hsa-miR-124-5p MIMAT0004591	hsa-miR-124-3p MIMAT0000422	hsa-miR-124-5p MIMAT0004591	hsa-miR-124-3p MIMAT0000422	hsa-miR-124-5p MIMAT0004591	hsa-miR-125a-5p MIMAT0000443
hsa-miR-125a-3p MIMAT0004602	hsa-miR-125b-5p MIMAT0000423	hsa-miR-125b-1-3p MIMAT0004592	hsa-miR-125b-5p MIMAT0000423	hsa-miR-125b-1-3p MIMAT0004592	hsa-miR-126-3p MIMAT0000445	hsa-miR-126-5p MIMAT0000444	hsa-miR-127-3p MIMAT0000446	hsa-miR-127-5p MIMAT0004604	hsa-miR-129-5p MIMAT0000242
hsa-miR-129-1-3p MIMAT0004548	hsa-miR-129-5p MIMAT0000242	hsa-miR-129-2-3p MIMAT0004605	hsa-miR-130a-3p MIMAT0000425	hsa-miR-130a-5p MIMAT0004593	hsa-miR-130b-3p MIMAT0000691	hsa-miR-130b-5p MIMAT0004680	hsa-miR-132-3p MIMAT0000426	hsa-miR-132-5p MIMAT0004594	hsa-miR-133a-3p MIMAT0000427
hsa-miR-133a-5p MIMAT0026478	hsa-miR-133a-3p MIMAT0000427	hsa-miR-133a-5p MIMAT0026478	hsa-miR-133b MIMAT0000770	hsa-miR-134-5p MIMAT0000447	hsa-miR-134-3p MIMAT0026481	hsa-miR-135a-5p MIMAT0000428	hsa-miR-135a-3p MIMAT0004595	hsa-miR-135a-5p MIMAT0000428	hsa-miR-135b-5p MIMAT0000758
hsa-miR-135b-3p MIMAT0004698	hsa-miR-136-5p MIMAT0000448	hsa-miR-136-3p MIMAT0004606	hsa-miR-137 MIMAT0000429	hsa-miR-138-5p MIMAT0000430	hsa-miR-138-1-3p MIMAT0004607	hsa-miR-138-5p MIMAT0000430	hsa-miR-138-2-3p MIMAT0004596	hsa-miR-139-5p MIMAT0000250	hsa-miR-139-3p MIMAT0004552
hsa-miR-140-5p MIMAT0000431	hsa-miR-140-3p MIMAT0004597	hsa-miR-141-3p MIMAT0000432	hsa-miR-141-5p MIMAT0004598	hsa-miR-142-5p MIMAT0000433	hsa-miR-142-3p MIMAT0000434	hsa-miR-143-3p MIMAT0000435	hsa-miR-143-5p MIMAT0004599	hsa-miR-145-5p MIMAT0000437	hsa-miR-145-3p MIMAT0004601
hsa-miR-146a-5p MIMAT0000449	hsa-miR-146a-3p MIMAT0004608	hsa-miR-146b-5p MIMAT0002809	hsa-miR-146b-3p MIMAT0004766	hsa-miR-148a-3p MIMAT0000243	hsa-miR-148a-5p MIMAT0004549	hsa-miR-148b-3p MIMAT0000759	hsa-miR-148b-5p MIMAT0004699	hsa-miR-149-5p MIMAT0000450	hsa-miR-149-3p MIMAT0004609
hsa-miR-150-5p MIMAT0000451	hsa-miR-150-3p MIMAT0004610	hsa-miR-151a-5p MIMAT0004697	hsa-miR-151a-3p MIMAT0000757	hsa-miR-152-5p MIMAT0026479	hsa-miR-152-3p MIMAT0000438	hsa-miR-155-5p MIMAT0000646	hsa-miR-155-3p MIMAT0004658	hsa-miR-181a-5p MIMAT0000256	hsa-miR-181a-3p MIMAT0000270
hsa-miR-181a-5p MIMAT0000256	hsa-miR-181a-2-3p MIMAT0004558	hsa-miR-181b-5p MIMAT0000257	hsa-miR-181b-3p MIMAT0022692	hsa-miR-181b-5p MIMAT0000257	hsa-miR-181b-3p MIMAT0022692	hsa-miR-181c-5p MIMAT0000258	hsa-miR-181c-3p MIMAT0004559	hsa-miR-182-5p MIMAT0000259	hsa-miR-182-3p MIMAT0000260
hsa-miR-183-5p MIMAT0000261	hsa-miR-183-3p MIMAT0004560	hsa-miR-185-5p MIMAT0000455	hsa-miR-185-3p MIMAT0004611	hsa-miR-186-5p MIMAT0000456	hsa-miR-186-3p MIMAT0004612	hsa-miR-187-3p MIMAT0000262	hsa-miR-187-5p MIMAT0004561	hsa-miR-191-5p MIMAT0000440	hsa-miR-191-3p MIMAT0001618
hsa-miR-192-5p MIMAT0000222	hsa-miR-192-3p MIMAT0004543	hsa-miR-193b-3p MIMAT0002819	hsa-miR-193b-5p MIMAT0004767	hsa-miR-194-5p MIMAT0000460	hsa-miR-194-5p MIMAT0000460	hsa-miR-194-3p MIMAT0004671	hsa-miR-195-5p MIMAT0000461	hsa-miR-195-3p MIMAT0004615	hsa-miR-196a-5p MIMAT0000226
hsa-miR-196b-5p MIMAT0001080	hsa-miR-196b-3p MIMAT0009201	hsa-miR-199a-5p MIMAT0000231	hsa-miR-199a-3p MIMAT0000232	hsa-miR-199b-5p MIMAT0000263	hsa-miR-199b-3p MIMAT0004563	hsa-miR-200a-3p MIMAT0000682	hsa-miR-200a-5p MIMAT0001620	hsa-miR-200b-3p MIMAT0000318	hsa-miR-200b-5p MIMAT0004571
hsa-miR-200c-3p MIMAT0000617	hsa-miR-200c-5p MIMAT0004657	hsa-miR-203a-3p MIMAT0000264	hsa-miR-203a-5p MIMAT0031890	hsa-miR-204-5p MIMAT0000265	hsa-miR-204-3p MIMAT0022693	hsa-miR-205-5p MIMAT0000266	hsa-miR-205-3p MIMAT0009197	hsa-miR-210-5p MIMAT0026475	hsa-miR-210-3p MIMAT0000267
hsa-miR-211-5p MIMAT0000268	hsa-miR-211-3p MIMAT0022694	hsa-miR-212-3p MIMAT0000269	hsa-miR-212-5p MIMAT0022695	hsa-miR-214-3p MIMAT0000271	hsa-miR-214-5p MIMAT0004564	hsa-miR-215-5p MIMAT0000272	hsa-miR-215-3p MIMAT0026476	hsa-miR-218-5p MIMAT0000275	hsa-miR-218-1-3p MIMAT0004565
hsa-miR-221-3p MIMAT0000278	hsa-miR-221-5p MIMAT0004568	hsa-miR-223-3p MIMAT0000280	hsa-miR-223-5p MIMAT0004570	hsa-miR-224-5p MIMAT0000281	hsa-miR-224-3p MIMAT0009198	hsa-miR-299-3p MIMAT0000687	hsa-miR-299-5p MIMAT0002890	hsa-miR-301a-3p MIMAT0000688	hsa-miR-301a-5p MIMAT0022696
hsa-miR-301b-3p MIMAT0004958	hsa-miR-301b-5p MIMAT0032026	hsa-miR-302a-3p MIMAT0000684	hsa-miR-302a-5p MIMAT0000683	hsa-miR-302b-3p MIMAT0000715	hsa-miR-302b-5p MIMAT0000714	hsa-miR-302c-3p MIMAT0000717	hsa-miR-302c-5p MIMAT0000716	hsa-miR-302d-3p MIMAT0000718	hsa-miR-302d-5p MIMAT0004685
hsa-miR-320a MIMAT0000510	hsa-miR-323a-3p MIMAT0000755	hsa-miR-323a-5p MIMAT0004696	hsa-miR-324-5p MIMAT0000761	hsa-miR-324-3p MIMAT0000762	hsa-miR-328-5p MIMAT0026486	hsa-miR-328-3p MIMAT0000752	hsa-miR-329-5p MIMAT0026555	hsa-miR-329-3p MIMAT0001629	hsa-miR-330-3p MIMAT0000751
hsa-miR-330-5p MIMAT0004693	hsa-miR-335-5p MIMAT0000765	hsa-miR-335-3p MIMAT0004703	hsa-miR-337-3p MIMAT0000754	hsa-miR-337-5p MIMAT0004695	hsa-miR-338-3p MIMAT0000763	hsa-miR-338-5p MIMAT0004701	hsa-miR-339-5p MIMAT0000764	hsa-miR-339-3p MIMAT0004702	hsa-miR-342-3p MIMAT0000753
hsa-miR-342-5p MIMAT0004694	hsa-miR-345-5p MIMAT0000772	hsa-miR-345-3p MIMAT0022698	hsa-miR-346 MIMAT0000773	hsa-miR-361-5p MIMAT0000703	hsa-miR-361-3p MIMAT0004682	hsa-miR-363-3p MIMAT0000707	hsa-miR-363-5p MIMAT0003385	hsa-miR-365a-3p MIMAT0000710	hsa-miR-365a-5p MIMAT0009199
hsa-miR-367-3p MIMAT0000719	hsa-miR-367-5p MIMAT0004686	hsa-miR-371a-3p MIMAT0000723	hsa-miR-371a-5p MIMAT0004687	hsa-miR-372-5p MIMAT0026484	hsa-miR-372-3p MIMAT0000724	hsa-miR-373-3p MIMAT0000726	hsa-miR-373-5p MIMAT0000725	hsa-miR-374a-5p MIMAT0000727	hsa-miR-374a-3p MIMAT0004688
hsa-miR-375 MIMAT0000728	hsa-miR-376a-3p MIMAT0000729	hsa-miR-376a-5p MIMAT0003386	hsa-miR-376c-3p MIMAT0000720	hsa-miR-376c-5p MIMAT0022861	hsa-miR-378a-3p MIMAT0000732	hsa-miR-378a-5p MIMAT0000731	hsa-miR-379-5p MIMAT0000733	hsa-miR-379-3p MIMAT0004690	hsa-miR-411-5p MIMAT0003329
hsa-miR-411-3p MIMAT0004813	hsa-miR-422a MIMAT0001339	hsa-miR-424-5p MIMAT0001341	hsa-miR-424-3p MIMAT0004749	hsa-miR-425-5p MIMAT0003393	hsa-miR-425-3p MIMAT0001343	hsa-miR-429 MIMAT0001536	hsa-miR-432-5p MIMAT0002814	hsa-miR-432-3p MIMAT0002815	hsa-miR-433-5p MIMAT0026554
hsa-miR-433-3p MIMAT0001627	hsa-miR-449a MIMAT0001541	hsa-miR-449b-5p MIMAT0003327	hsa-miR-449b-3p MIMAT0009203	hsa-miR-450a-5p MIMAT0001545	hsa-miR-450a-1-3p MIMAT0022700	hsa-miR-451a MIMAT0001631	hsa-miR-455-5p MIMAT0003150	hsa-miR-455-3p MIMAT0004784	hsa-miR-483-3p MIMAT0002173
hsa-miR-483-5p MIMAT0004761	hsa-miR-485-5p MIMAT0002175	hsa-miR-485-3p MIMAT0002176	hsa-miR-486-5p MIMAT0002177	hsa-miR-486-3p MIMAT0004762	hsa-miR-487a-3p MIMAT0002178	hsa-miR-487a-5p MIMAT0026559	hsa-miR-487b-5p MIMAT0026614	hsa-miR-487b-3p MIMAT0003180	hsa-miR-491-5p MIMAT0002807
hsa-miR-491-3p MIMAT0004765	hsa-miR-494-5p MIMAT0026607	hsa-miR-494-3p MIMAT0002816	hsa-miR-495-5p MIMAT0022924	hsa-miR-495-3p MIMAT0002817	hsa-miR-497-5p MIMAT0002820	hsa-miR-497-3p MIMAT0004768	hsa-miR-500a-5p MIMAT0004773	hsa-miR-500a-3p MIMAT0002871	hsa-miR-501-5p MIMAT0002872
hsa-miR-501-3p MIMAT0004774	hsa-miR-507 MIMAT0002879	hsa-miR-512-5p MIMAT0002822	hsa-miR-512-3p MIMAT0002823	hsa-miR-512-3p MIMAT0002823	hsa-miR-513a-5p MIMAT0002877	hsa-miR-513a-3p MIMAT0004777	hsa-miR-513c-5p MIMAT0005789	hsa-miR-513c-3p MIMAT0022728	hsa-miR-517a-3p MIMAT0002852
hsa-miR-517-5p MIMAT0002851	hsa-miR-517c-3p MIMAT0002866	hsa-miR-517-5p MIMAT0002851	hsa-miR-518a-3p MIMAT0002863	hsa-miR-518a-5p MIMAT0005457	hsa-miR-518a-3p MIMAT0002863	hsa-miR-518a-5p MIMAT0005457	hsa-miR-518b MIMAT0002844	hsa-miR-518f-3p MIMAT0002842	hsa-miR-518f-5p MIMAT0002841
hsa-miR-522-3p MIMAT0002868	hsa-miR-522-5p MIMAT0005451	hsa-miR-523-3p MIMAT0002840	hsa-miR-523-5p MIMAT0005449	hsa-miR-525-5p MIMAT0002838	hsa-miR-525-3p MIMAT0002839	hsa-miR-539-5p MIMAT0003163	hsa-miR-539-3p MIMAT0022705	hsa-miR-542-5p MIMAT0003340	hsa-miR-542-3p MIMAT0003389
hsa-miR-545-3p MIMAT0003165	hsa-miR-545-5p MIMAT0004785	hsa-miR-548b-3p MIMAT0003254	hsa-miR-548b-5p MIMAT0004798	hsa-miR-548c-3p MIMAT0003285	hsa-miR-548c-5p MIMAT0004806	hsa-miR-548d-3p MIMAT0003323	hsa-miR-548d-5p MIMAT0004812	hsa-miR-557 MIMAT0003221	hsa-miR-558 MIMAT0003222
hsa-miR-572 MIMAT0003237	hsa-miR-574-3p MIMAT0003239	hsa-miR-574-5p MIMAT0004795	hsa-miR-575 MIMAT0003240	hsa-miR-576-5p MIMAT0003241	hsa-miR-576-3p MIMAT0004796	hsa-miR-581 MIMAT0003246	hsa-miR-582-5p MIMAT0003247	hsa-miR-582-3p MIMAT0004797	hsa-miR-584-5p MIMAT0003249
hsa-miR-584-3p MIMAT0022708	hsa-miR-588 MIMAT0003255	hsa-miR-590-5p MIMAT0003258	hsa-miR-590-3p MIMAT0004801	hsa-miR-603 MIMAT0003271	hsa-miR-606 MIMAT0003274	hsa-miR-609 MIMAT0003277	hsa-miR-610 MIMAT0003278	hsa-miR-617 MIMAT0003286	hsa-miR-619-5p MIMAT0026622
hsa-miR-619-3p MIMAT0003288	hsa-miR-622 MIMAT0003291	hsa-miR-625-5p MIMAT0003294	hsa-miR-625-3p MIMAT0004808	hsa-miR-629-5p MIMAT0004810	hsa-miR-629-3p MIMAT0003298	hsa-miR-630 MIMAT0003299	hsa-miR-638 MIMAT0003308	hsa-miR-641 MIMAT0003311	hsa-miR-642a-5p MIMAT0003312
hsa-miR-642a-3p MIMAT0020924	hsa-miR-654-5p MIMAT0003330	hsa-miR-654-3p MIMAT0004814	hsa-miR-661 MIMAT0003324	hsa-miR-663a MIMAT0003326	hsa-miR-744-5p MIMAT0004945	hsa-miR-744-3p MIMAT0004946	hsa-miR-765 MIMAT0003945	hsa-miR-769-5p MIMAT0003886	hsa-miR-769-3p MIMAT0003887
hsa-miR-802 MIMAT0004185	hsa-miR-875-5p MIMAT0004922	hsa-miR-875-3p MIMAT0004923	hsa-miR-888-5p MIMAT0004916	hsa-miR-888-3p MIMAT0004917	hsa-miR-920 MIMAT0004970	hsa-miR-922 MIMAT0004972	hsa-miR-940 MIMAT0004983	hsa-miR-941 MIMAT0004984	hsa-miR-944 MIMAT0004987
>hsa-miR-1244 MIMAT0005896	hsa-miR-1246 MIMAT0005898	hsa-miR-1255a MIMAT0005906	hsa-miR-1262 MIMAT0005914	hsa-miR-1271-5p MIMAT0005796	hsa-miR-1271-3p MIMAT0022712	hsa-miR-1273g-5p MIMAT0020602	hsa-miR-1273g-3p MIMAT0022742	hsa-miR-1273f MIMAT0020601	hsa-miR-1286 MIMAT0005877
hsa-miR-1287-5p MIMAT0005878	hsa-miR-1287-3p MIMAT0026738	hsa-miR-1290 MIMAT0005880	hsa-miR-3138 MIMAT0015006	hsa-miR-3144-5p MIMAT0015014	hsa-miR-3144-3p MIMAT0015015	hsa-miR-3663-5p MIMAT0018084	hsa-miR-3663-3p MIMAT0018085	hsa-miR-3926 MIMAT0018201	hsa-miR-4271 MIMAT0016901
hsa-miR-4327 MIMAT0016889	hsa-miR-5095 MIMAT0020600	hsa-miR-5096 MIMAT0020603	hsa-let-7a-5p MIMAT0000062	hsa-let-7a-3p MIMAT0004481	hsa-let-7b-5p MIMAT0000063	hsa-let-7b-3p MIMAT0004482	hsa-let-7c-5p MIMAT0000064	hsa-let-7c-3p MIMAT0026472	hsa-let-7d-5p MIMAT0000065
hsa-let-7d-3p MIMAT0004484	hsa-let-7e-5p MIMAT0000066	hsa-let-7e-3p MIMAT0004485	hsa-let-7g-5p MIMAT0000414	hsa-let-7g-3p MIMAT0004584	hsa-let-7i-5p MIMAT0000415	hsa-let-7i-3p MIMAT0004585
