# Supplementary material for: Mapping of microRNAs related to cervical cancer in Latin American human genomic variants
Source: F1000Res. 2018 Dec 5;6:946. Originally published 2017 Jun 20. [Version 2] doi: 10.12688/f1000research.10138.2 (PMC10521080; doi:10.12688/f1000research.10138.2)
Supplement: Dataset 2. Matrix of data containing all the necessary components for the validation of data on CC-associated miRNAs in HPV integration sites in Latin American human genomic variants — https://doi.org/10.5256/f1000research.10138.d217286 [file f1000research-6-17592-s0001.tgz]

Archive with 1 entries (1 files):
- 6c0d20bb-7923-4801-8b05-69a0ef114a6c_Dataset_2_new.xls
