# Supplementary material for: Mapping of microRNAs related to cervical cancer in Latin American human genomic variants
Source: F1000Res. 2018 Dec 5;6:946. Originally published 2017 Jun 20. [Version 2] doi: 10.12688/f1000research.10138.2 (PMC10521080; doi:10.12688/f1000research.10138.2)
Supplement: Dataset 2. Matrix of data containing all the necessary components for the validation of data on CC-associated miRNAs in HPV integration sites in Latin American human genomic variants — https://doi.org/10.5256/f1000research.10138.d217286 [file f1000research-6-17592-s0001.tgz › 6c0d20bb-7923-4801-8b05-69a0ef114a6c_Dataset_2_new.xls]

## Sheet: miRNAs_CCU
CHARACTERISTICS OF MATURE miRNAs
Name	Sequence (Accession code)	Length (nt)
hsa-miR-1-1	>hsa-miR-1-3p MIMAT0000416 UGGAAUGUAAAGAAGUAUGUAU	22
	>hsa-miR-1-5p MIMAT0031892 ACAUACUUCUUUAUAUGCCCAU	22
hsa-miR-1-2	>hsa-miR-1-3p MIMAT0000416 UGGAAUGUAAAGAAGUAUGUAU	22
hsa-miR-7-1	>hsa-miR-7-5p MIMAT0000252 UGGAAGACUAGUGAUUUUGUUGU	23
	>hsa-miR-7-1-3p MIMAT0004553 CAACAAAUCACAGUCUGCCAUA	22
hsa-miR-7-2	>hsa-miR-7-5p MIMAT0000252 UGGAAGACUAGUGAUUUUGUUGU	23
	>hsa-miR-7-2-3p MIMAT0004554 CAACAAAUCCCAGUCUACCUAA	22
hsa-miR-9-1	>hsa-miR-9-5p MIMAT0000441 UCUUUGGUUAUCUAGCUGUAUGA	23
	>hsa-miR-9-3p MIMAT0000442 AUAAAGCUAGAUAACCGAAAGU	22
hsa-miR-9-2	>hsa-miR-9-5p MIMAT0000441 UCUUUGGUUAUCUAGCUGUAUGA	23
	>hsa-miR-9-3p MIMAT0000442 AUAAAGCUAGAUAACCGAAAGU	22
hsa-miR-10a	>hsa-miR-10a-5p MIMAT0000253 UACCCUGUAGAUCCGAAUUUGUG	23
	>hsa-miR-10a-3p MIMAT0004555 CAAAUUCGUAUCUAGGGGAAUA	22
hsa-miR-10b	>hsa-miR-10b-5p MIMAT0000254 UACCCUGUAGAACCGAAUUUGUG	23
	>hsa-miR-10b-3p MIMAT0004556 ACAGAUUCGAUUCUAGGGGAAU	22
hsa-miR-15a	>hsa-miR-15a-5p MIMAT0000068 UAGCAGCACAUAAUGGUUUGUG	22
	>hsa-miR-15a-3p MIMAT0004488 CAGGCCAUAUUGUGCUGCCUCA	22
hsa-miR-15b	>hsa-miR-15b-5p MIMAT0000417 UAGCAGCACAUCAUGGUUUACA	22
	>hsa-miR-15b-3p MIMAT0004586 CGAAUCAUUAUUUGCUGCUCUA	22
hsa-miR-16-1	>hsa-miR-16-5p MIMAT0000069 UAGCAGCACGUAAAUAUUGGCG	22
	>hsa-miR-16-1-3p MIMAT0004489 CCAGUAUUAACUGUGCUGCUGA	22
hsa-miR-16-2	>hsa-miR-16-5p MIMAT0000069 UAGCAGCACGUAAAUAUUGGCG	22
	>hsa-miR-16-2-3p MIMAT0004518 CCAAUAUUACUGUGCUGCUUUA	22
hsa-miR-17	>hsa-miR-17-5p MIMAT0000070 CAAAGUGCUUACAGUGCAGGUAG	23
	>hsa-miR-17-3p MIMAT0000071 ACUGCAGUGAAGGCACUUGUAG	22
hsa-miR-18a	>hsa-miR-18a-5p MIMAT0000072 UAAGGUGCAUCUAGUGCAGAUAG	23
	>hsa-miR-18a-3p MIMAT0002891 ACUGCCCUAAGUGCUCCUUCUGG	23
hsa-miR-18b	>hsa-miR-18b-5p MIMAT0001412 UAAGGUGCAUCUAGUGCAGUUAG	22
	>hsa-miR-18b-3p MIMAT0004751 UGCCCUAAAUGCCCCUUCUGGC	22
hsa-miR-19a	>hsa-miR-19a-3p MIMAT0000073 UGUGCAAAUCUAUGCAAAACUGA	23
	>hsa-miR-19a-3p MIMAT0000073 UGUGCAAAUCUAUGCAAAACUGA	23
hsa-miR-19b-1	>hsa-miR-19b-3p MIMAT0000074 UGUGCAAAUCCAUGCAAAACUGA	23
	>hsa-miR-19b-1-5p MIMAT0004491 AGUUUUGCAGGUUUGCAUCCAGC	23
hsa-miR-19b-2	>hsa-miR-19b-3p MIMAT0000074 UGUGCAAAUCCAUGCAAAACUGA	23
	>hsa-miR-19b-2-5p MIMAT0004492 AGUUUUGCAGGUUUGCAUUUCA	22
hsa-miR-20a	>hsa-miR-20a-5p MIMAT0000075 UAAAGUGCUUAUAGUGCAGGUAG	23
	>hsa-miR-20a-3p MIMAT0004493 ACUGCAUUAUGAGCACUUAAAG	22
hsa-miR-20b	>hsa-miR-20b-5p MIMAT0001413 CAAAGUGCUCAUAGUGCAGGUAG	23
	>hsa-miR-20b-3p MIMAT0004752 ACUGUAGUAUGGGCACUUCCAG	22
hsa-miR-21	>hsa-miR-21-5p MIMAT0000076 UAGCUUAUCAGACUGAUGUUGA	22
	>hsa-miR-21-3p MIMAT0004494 CAACACCAGUCGAUGGGCUGU	21
hsa-miR-23a	>hsa-miR-23a-3p MIMAT0000078 AUCACAUUGCCAGGGAUUUCC	21
	>hsa-miR-23a-5p MIMAT0004496 GGGGUUCCUGGGGAUGGGAUUU	22
hsa-miR-23b	>hsa-miR-23b-3p MIMAT0000418 AUCACAUUGCCAGGGAUUACC	21
	>hsa-miR-23b-5p MIMAT0004587 UGGGUUCCUGGCAUGCUGAUUU	22
hsa-miR-25	>hsa-miR-25-3p MIMAT0000081 CAUUGCACUUGUCUCGGUCUGA	22
	>hsa-miR-25-5p MIMAT0004498 AGGCGGAGACUUGGGCAAUUG	21
hsa-miR-26a-1	>hsa-miR-26a-5p MIMAT0000082 UUCAAGUAAUCCAGGAUAGGCU	22
	>hsa-miR-26a-1-3p MIMAT0004499 CCUAUUCUUGGUUACUUGCACG	22
hsa-miR-26a-2	>hsa-miR-26a-5p MIMAT0000082 UUCAAGUAAUCCAGGAUAGGCU	22
	>hsa-miR-26a-2-3p MIMAT0004681 CCUAUUCUUGAUUACUUGUUUC	22
hsa-miR-26b	>hsa-miR-26b-5p MIMAT0000083 UUCAAGUAAUUCAGGAUAGGU	22
	>hsa-miR-26b-3p MIMAT0004500 CCUGUUCUCCAUUACUUGGCUC	22
hsa-miR-27a	>hsa-miR-27a-3p MIMAT0000084 UUCACAGUGGCUAAGUUCCGC	21
	>hsa-miR-27a-5p MIMAT0004501 AGGGCUUAGCUGCUUGUGAGCA	22
hsa-miR-27b	>hsa-miR-27b-3p MIMAT0000419 UUCACAGUGGCUAAGUUCUGC	21
	>hsa-miR-27b-5p MIMAT0004588 AGAGCUUAGCUGAUUGGUGAAC	22
hsa-miR-28	>hsa-miR-28-5p MIMAT0000085 AAGGAGCUCACAGUCUAUUGAG	22
	>hsa-miR-28-3p MIMAT0004502 CACUAGAUUGUGAGCUCCUGGA	22
hsa-miR-29a	>hsa-miR-29a-3p MIMAT0000086 UAGCACCAUCUGAAAUCGGUUA	22
	>hsa-miR-29a-5p MIMAT0004503 ACUGAUUUCUUUUGGUGUUCAG	22
hsa-miR-29b-1	>hsa-miR-29b-3p MIMAT0000100 UAGCACCAUUUGAAAUCAGUGUU	23
	>hsa-miR-29b-1-5p MIMAT0004514 GCUGGUUUCAUAUGGUGGUUUAGA	24
hsa-miR-29b-2	>hsa-miR-29b-3p MIMAT0000100 UAGCACCAUUUGAAAUCAGUGUU	23
	>hsa-miR-29b-2-5p MIMAT0004515 CUGGUUUCACAUGGUGGCUUAG	22
hsa-miR-29c	>hsa-miR-29c-3p MIMAT0000681 UAGCACCAUUUGAAAUCGGUUA	22
	>hsa-miR-29c-5p MIMAT0004673 UGACCGAUUUCUCCUGGUGUUC	22
hsa-miR-30a	>hsa-miR-30a-5p MIMAT0000087 UGUAAACAUCCUCGACUGGAAG	22
	>hsa-miR-30a-3p MIMAT0000088 CUUUCAGUCGGAUGUUUGCAGC	22
hsa-miR-30b	>hsa-miR-30b-5p MIMAT0000420 UGUAAACAUCCUACACUCAGCU	22
	>hsa-miR-30b-3p MIMAT0004589 CUGGGAGGUGGAUGUUUACUUC	22
hsa-miR-30d	>hsa-miR-30d-5p MIMAT0000245 UGUAAACAUCCCCGACUGGAAG	22
	>hsa-miR-30d-3p MIMAT0004551 CUUUCAGUCAGAUGUUUGCUGC	22
hsa-miR-30e	>hsa-miR-30e-5p MIMAT0000692 UGUAAACAUCCUUGACUGGAAG	22
	>hsa-miR-30e-3p MIMAT0000693 CUUUCAGUCGGAUGUUUACAGC	22
hsa-miR-31	>hsa-miR-31-5p MIMAT0000089 AGGCAAGAUGCUGGCAUAGCU	21
	>hsa-miR-31-3p MIMAT0004504 UGCUAUGCCAACAUAUUGCCAU	22
hsa-miR-34a	>hsa-miR-34a-5p MIMAT0000255 UGGCAGUGUCUUAGCUGGUUGU	22
	>hsa-miR-34a-3p MIMAT0004557 CAAUCAGCAAGUAUACUGCCCU	22
hsa-miR-34b	>hsa-miR-34b-3p MIMAT0004676 CAAUCACUAACUCCACUGCCAU	22
	>hsa-miR-34b-5p MIMAT0000685 UAGGCAGUGUCAUUAGCUGAUUG	23
hsa-miR-34c	>hsa-miR-34c-5p MIMAT0000686 AGGCAGUGUAGUUAGCUGAUUGC	23
	>hsa-miR-34c-3p MIMAT0004677 AAUCACUAACCACACGGCCAGG	22
hsa-miR-92a-1	>hsa-miR-92a-3p MIMAT0000092 UAUUGCACUUGUCCCGGCCUGU	22
	>hsa-miR-92a-1-5p MIMAT0004507 AGGUUGGGAUCGGUUGCAAUGCU	23
hsa-miR-92a-2	>hsa-miR-92a-3p MIMAT0000092 UAUUGCACUUGUCCCGGCCUGU	22
	>hsa-miR-92a-2-5p MIMAT0004508 GGGUGGGGAUUUGUUGCAUUAC	22
hsa-miR-92b	>hsa-miR-92b-3p MIMAT0003218 UAUUGCACUCGUCCCGGCCUCC	22
	>hsa-miR-92b-5p MIMAT0004792 AGGGACGGGACGCGGUGCAGUG	22
hsa-miR-93	>hsa-miR-93-5p MIMAT0000093 CAAAGUGCUGUUCGUGCAGGUAG	23
	>hsa-miR-93-3p MIMAT0004509 ACUGCUGAGCUAGCACUUCCCG	22
hsa-miR-95	>hsa-miR-95-5p MIMAT0026473 UCAAUAAAUGUCUGUUGAAUU	21
	>hsa-miR-95-3p MIMAT0000094 UUCAACGGGUAUUUAUUGAGCA	22
hsa-miR-98	>hsa-miR-98-5p MIMAT0000096 UGAGGUAGUAAGUUGUAUUGUU	22
	>hsa-miR-98-3p MIMAT0022842 CUAUACAACUUACUACUUUCCC	22
hsa-miR-99a	>hsa-miR-99a-5p MIMAT0000097 AACCCGUAGAUCCGAUCUUGUG	22
	>hsa-miR-99a-3p MIMAT0004511 CAAGCUCGCUUCUAUGGGUCUG	22
hsa-miR-99b	>hsa-miR-99b-5p MIMAT0000689 CACCCGUAGAACCGACCUUGCG	22
	>hsa-miR-99b-3p MIMAT0004678 CAAGCUCGUGUCUGUGGGUCCG	22
hsa-miR-100	>hsa-miR-100-5p MIMAT0000098 AACCCGUAGAUCCGAACUUGUG	22
	>hsa-miR-100-3p MIMAT0004512 CAAGCUUGUAUCUAUAGGUAUG	22
hsa-miR-101-1	>hsa-miR-101-3p MIMAT0000099 UACAGUACUGUGAUAACUGAA	21
	>hsa-miR-101-5p MIMAT0004513 CAGUUAUCACAGUGCUGAUGCU	22
hsa-miR-101-2	>hsa-miR-101-3p MIMAT0000099 UACAGUACUGUGAUAACUGAA	21
hsa-miR-103a-1	>hsa-miR-103a-3p MIMAT0000101 AGCAGCAUUGUACAGGGCUAUGA	23
hsa-miR-103a-2	>hsa-miR-103a-3p MIMAT0000101 AGCAGCAUUGUACAGGGCUAUGA	23
	>hsa-miR-103a-2-5p MIMAT0009196 AGCUUCUUUACAGUGCUGCCUUG	23
hsa-miR-106a	>hsa-miR-106a-5p MIMAT0000103 AAAAGUGCUUACAGUGCAGGUAG	23
	>hsa-miR-106a-3p MIMAT0004517 CUGCAAUGUAAGCACUUCUUAC	22
hsa-miR-106b	>hsa-miR-106b-5p MIMAT0000680 UAAAGUGCUGACAGUGCAGAU	21
	>hsa-miR-106b-3p MIMAT0004672 CCGCACUGUGGGUACUUGCUGC	22
hsa-miR-107	>hsa-miR-107 MIMAT0000104 AGCAGCAUUGUACAGGGCUAUCA	23
hsa-miR-122	>hsa-miR-122-5p MIMAT0000421 UGGAGUGUGACAAUGGUGUUUG	22
	>hsa-miR-122-3p MIMAT0004590 AACGCCAUUAUCACACUAAAUA	22
hsa-miR-124-1	>hsa-miR-124-3p MIMAT0000422 UAAGGCACGCGGUGAAUGCC	20
	>hsa-miR-124-5p MIMAT0004591 CGUGUUCACAGCGGACCUUGAU	22
hsa-miR-124-2	>hsa-miR-124-3p MIMAT0000422 UAAGGCACGCGGUGAAUGCC	20
	>hsa-miR-124-5p MIMAT0004591 CGUGUUCACAGCGGACCUUGAU	22
hsa-miR-124-3	>hsa-miR-124-3p MIMAT0000422 UAAGGCACGCGGUGAAUGCC	20
	>hsa-miR-124-5p MIMAT0004591 CGUGUUCACAGCGGACCUUGAU	22
hsa-miR-125a	>hsa-miR-125a-5p MIMAT0000443 UCCCUGAGACCCUUUAACCUGUGA	24
	>hsa-miR-125a-3p MIMAT0004602 ACAGGUGAGGUUCUUGGGAGCC	22
hsa-miR-125b-1	>hsa-miR-125b-5p MIMAT0000423 UCCCUGAGACCCUAACUUGUGA	22
	>hsa-miR-125b-1-3p MIMAT0004592 ACGGGUUAGGCUCUUGGGAGCU	22
hsa-miR-125b-2	>hsa-miR-125b-5p MIMAT0000423 UCCCUGAGACCCUAACUUGUGA	22
	>hsa-miR-125b-1-3p MIMAT0004592 ACGGGUUAGGCUCUUGGGAGCU	22
hsa-miR-126	>hsa-miR-126-3p MIMAT0000445 UCGUACCGUGAGUAAUAAUGCG	22
	>hsa-miR-126-5p MIMAT0000444 CAUUAUUACUUUUGGUACGCG	21
hsa-miR-127	>hsa-miR-127-3p MIMAT0000446 UCGGAUCCGUCUGAGCUUGGCU	22
	>hsa-miR-127-5p MIMAT0004604 CUGAAGCUCAGAGGGCUCUGAU	22
hsa-miR-129-1	>hsa-miR-129-5p MIMAT0000242 CUUUUUGCGGUCUGGGCUUGC	21
	>hsa-miR-129-1-3p MIMAT0004548 AAGCCCUUACCCCAAAAAGUAU	22
hsa-miR-129-2	>hsa-miR-129-5p MIMAT0000242 CUUUUUGCGGUCUGGGCUUGC	21
	>hsa-miR-129-2-3p MIMAT0004605 AAGCCCUUACCCCAAAAAGCAU	22
hsa-miR-130a	>hsa-miR-130a-3p MIMAT0000425 CAGUGCAAUGUUAAAAGGGCAU	22
	>hsa-miR-130a-5p MIMAT0004593 UUCACAUUGUGCUACUGUCUGC	22
hsa-miR-130b	>hsa-miR-130b-3p MIMAT0000691 CAGUGCAAUGAUGAAAGGGCAU	22
	>hsa-miR-130b-5p MIMAT0004680 ACUCUUUCCCUGUUGCACUAC	21
hsa-miR-132	>hsa-miR-132-3p MIMAT0000426 UAACAGUCUACAGCCAUGGUCG	22
	>hsa-miR-132-5p MIMAT0004594 ACCGUGGCUUUCGAUUGUUACU	22
hsa-miR-133a-1	>hsa-miR-133a-3p MIMAT0000427 UUUGGUCCCCUUCAACCAGCUG	22
	>hsa-miR-133a-5p MIMAT0026478 AGCUGGUAAAAUGGAACCAAAU	22
hsa-miR-133a-2	>hsa-miR-133a-3p MIMAT0000427 UUUGGUCCCCUUCAACCAGCUG	22
	>hsa-miR-133a-5p MIMAT0026478 AGCUGGUAAAAUGGAACCAAAU	22
hsa-miR-133b	>hsa-miR-133b MIMAT0000770 UUUGGUCCCCUUCAACCAGCUA	22
hsa-miR-134	>hsa-miR-134-5p MIMAT0000447 UGUGACUGGUUGACCAGAGGGG	22
	>hsa-miR-134-3p MIMAT0026481 CCUGUGGGCCACCUAGUCACCAA	23
hsa-miR-135a-1	>hsa-miR-135a-5p MIMAT0000428 UAUGGCUUUUUAUUCCUAUGUGA	23
	>hsa-miR-135a-3p MIMAT0004595 UAUAGGGAUUGGAGCCGUGGCG	22
hsa-miR-135a-2	>hsa-miR-135a-5p MIMAT0000428 UAUGGCUUUUUAUUCCUAUGUGA	23
hsa-miR-135b	>hsa-miR-135b-5p MIMAT0000758 UAUGGCUUUUCAUUCCUAUGUGA	23
	>hsa-miR-135b-3p MIMAT0004698 AUGUAGGGCUAAAAGCCAUGGG	22
hsa-miR-136	>hsa-miR-136-5p MIMAT0000448 ACUCCAUUUGUUUUGAUGAUGGA	23
	>hsa-miR-136-3p MIMAT0004606 CAUCAUCGUCUCAAAUGAGUCU	22
hsa-miR-137	>hsa-miR-137 MIMAT0000429 UUAUUGCUUAAGAAUACGCGUAG	23
hsa-miR-138-1	>hsa-miR-138-5p MIMAT0000430 AGCUGGUGUUGUGAAUCAGGCCG	23
	>hsa-miR-138-1-3p MIMAT0004607 GCUACUUCACAACACCAGGGCC	22
hsa-miR-138-2	>hsa-miR-138-5p MIMAT0000430 AGCUGGUGUUGUGAAUCAGGCCG	23
	>hsa-miR-138-2-3p MIMAT0004596 GCUAUUUCACGACACCAGGGUU	22
hsa-miR-139	>hsa-miR-139-5p MIMAT0000250 UCUACAGUGCACGUGUCUCCAGU	23
	>hsa-miR-139-3p MIMAT0004552 UGGAGACGCGGCCCUGUUGGAGU	23
hsa-miR-140	>hsa-miR-140-5p MIMAT0000431 CAGUGGUUUUACCCUAUGGUAG	22
	>hsa-miR-140-3p MIMAT0004597 UACCACAGGGUAGAACCACGG	21
hsa-miR-141	>hsa-miR-141-3p MIMAT0000432 UAACACUGUCUGGUAAAGAUGG	22
	>hsa-miR-141-5p MIMAT0004598 CAUCUUCCAGUACAGUGUUGGA	22
hsa-miR-142	>hsa-miR-142-5p MIMAT0000433 CAUAAAGUAGAAAGCACUACU	21
	>hsa-miR-142-3p MIMAT0000434 UGUAGUGUUUCCUACUUUAUGGA	23
hsa-miR-143	>hsa-miR-143-3p MIMAT0000435 UGAGAUGAAGCACUGUAGCUC	21
	>hsa-miR-143-5p MIMAT0004599 GGUGCAGUGCUGCAUCUCUGGU	22
hsa-miR-145	>hsa-miR-145-5p MIMAT0000437 GUCCAGUUUUCCCAGGAAUCCCU	23
	>hsa-miR-145-3p MIMAT0004601 GGAUUCCUGGAAAUACUGUUCU	22
hsa-miR-146a	>hsa-miR-146a-5p MIMAT0000449 UGAGAACUGAAUUCCAUGGGUU	22
	>hsa-miR-146a-3p MIMAT0004608 CCUCUGAAAUUCAGUUCUUCAG	22
hsa-miR-146b	>hsa-miR-146b-5p MIMAT0002809 UGAGAACUGAAUUCCAUAGGCU	22
	>hsa-miR-146b-3p MIMAT0004766 UGCCCUGUGGACUCAGUUCUGG	22
hsa-miR-148a	>hsa-miR-148a-3p MIMAT0000243 UCAGUGCACUACAGAACUUUGU	22
	>hsa-miR-148a-5p MIMAT0004549 AAAGUUCUGAGACACUCCGACU	22
hsa-miR-148b	>hsa-miR-148b-3p MIMAT0000759 UCAGUGCAUCACAGAACUUUGU	22
	>hsa-miR-148b-5p MIMAT0004699 AAGUUCUGUUAUACACUCAGGC	22
hsa-miR-149	>hsa-miR-149-5p MIMAT0000450 UCUGGCUCCGUGUCUUCACUCCC	23
	>hsa-miR-149-3p MIMAT0004609 AGGGAGGGACGGGGGCUGUGC	21
hsa-miR-150	>hsa-miR-150-5p MIMAT0000451 UCUCCCAACCCUUGUACCAGUG	22
	>hsa-miR-150-3p MIMAT0004610 CUGGUACAGGCCUGGGGGACAG	22
hsa-miR-151	>hsa-miR-151a-5p MIMAT0004697 UCGAGGAGCUCACAGUCUAGU	21
	>hsa-miR-151a-3p MIMAT0000757 CUAGACUGAAGCUCCUUGAGG	21
hsa-miR-152	>hsa-miR-152-5p MIMAT0026479 AGGUUCUGUGAUACACUCCGACU	23
	>hsa-miR-152-3p MIMAT0000438 UCAGUGCAUGACAGAACUUGG	20
hsa-miR-155	>hsa-miR-155-5p MIMAT0000646 UUAAUGCUAAUCGUGAUAGGGGU	23
	>hsa-miR-155-3p MIMAT0004658 CUCCUACAUAUUAGCAUUAACA	22
hsa-miR-181a-1	>hsa-miR-181a-5p MIMAT0000256 AACAUUCAACGCUGUCGGUGAGU	23
	>hsa-miR-181a-3p MIMAT0000270 ACCAUCGACCGUUGAUUGUACC	22
hsa-miR-181a-2	>hsa-miR-181a-5p MIMAT0000256 AACAUUCAACGCUGUCGGUGAGU	23
	>hsa-miR-181a-2-3p MIMAT0004558 ACCACUGACCGUUGACUGUACC	22
hsa-miR-181b-1	>hsa-miR-181b-5p MIMAT0000257 AACAUUCAUUGCUGUCGGUGGGU	23
	>hsa-miR-181b-3p MIMAT0022692 CUCACUGAACAAUGAAUGCAA	21
hsa-miR-181b-2	>hsa-miR-181b-5p MIMAT0000257 AACAUUCAUUGCUGUCGGUGGGU	23
	>hsa-miR-181b-3p MIMAT0022692 CUCACUGAACAAUGAAUGCAA	21
hsa-miR-181c	>hsa-miR-181c-5p MIMAT0000258 AACAUUCAACCUGUCGGUGAGU	22
	>hsa-miR-181c-3p MIMAT0004559 AACCAUCGACCGUUGAGUGGAC	22
hsa-miR-182	>hsa-miR-182-5p MIMAT0000259 UUUGGCAAUGGUAGAACUCACACU	24
	>hsa-miR-182-3p MIMAT0000260 UGGUUCUAGACUUGCCAACUA	21
hsa-miR-183	>hsa-miR-183-5p MIMAT0000261 UAUGGCACUGGUAGAAUUCACU	22
	>hsa-miR-183-3p MIMAT0004560 GUGAAUUACCGAAGGGCCAUAA	22
hsa-miR-185	>hsa-miR-185-5p MIMAT0000455 UGGAGAGAAAGGCAGUUCCUGA	22
	>hsa-miR-185-3p MIMAT0004611 AGGGGCUGGCUUUCCUCUGGUC	22
hsa-miR-186	>hsa-miR-186-5p MIMAT0000456 CAAAGAAUUCUCCUUUUGGGCU	22
	>hsa-miR-186-3p MIMAT0004612 GCCCAAAGGUGAAUUUUUUGGG	22
hsa-miR-187	>hsa-miR-187-3p MIMAT0000262 UCGUGUCUUGUGUUGCAGCCGG	22
	>hsa-miR-187-5p MIMAT0004561 GGCUACAACACAGGACCCGGGC	22
hsa-miR-191	>hsa-miR-191-5p MIMAT0000440 CAACGGAAUCCCAAAAGCAGCUG	23
	>hsa-miR-191-3p MIMAT0001618 GCUGCGCUUGGAUUUCGUCCCC	22
hsa-miR-192	>hsa-miR-192-5p MIMAT0000222 CUGACCUAUGAAUUGACAGCC	21
	>hsa-miR-192-3p MIMAT0004543 CUGCCAAUUCCAUAGGUCACAG	22
hsa-miR-193b	>hsa-miR-193b-3p MIMAT0002819 AACUGGCCCUCAAAGUCCCGCU	22
	>hsa-miR-193b-5p MIMAT0004767 CGGGGUUUUGAGGGCGAGAUGA	22
hsa-miR-194-1	>hsa-miR-194-5p MIMAT0000460 UGUAACAGCAACUCCAUGUGGA	22
hsa-miR-194-2	>hsa-miR-194-5p MIMAT0000460 UGUAACAGCAACUCCAUGUGGA	22
	>hsa-miR-194-3p MIMAT0004671 CCAGUGGGGCUGCUGUUAUCUG	22
hsa-miR-195	>hsa-miR-195-5p MIMAT0000461 UAGCAGCACAGAAAUAUUGGC	21
	>hsa-miR-195-3p MIMAT0004615 CCAAUAUUGGCUGUGCUGCUCC	22
hsa-miR-196a	>hsa-miR-196a-5p MIMAT0000226 UAGGUAGUUUCAUGUUGUUGGG	22
hsa-miR-196b	>hsa-miR-196b-5p MIMAT0001080 UAGGUAGUUUCCUGUUGUUGGG	22
	>hsa-miR-196b-3p MIMAT0009201 UCGACAGCACGACACUGCCUUC	22
hsa-miR-199a	>hsa-miR-199a-5p MIMAT0000231 CCCAGUGUUCAGACUACCUGUUC	23
	>hsa-miR-199a-3p MIMAT0000232 ACAGUAGUCUGCACAUUGGUUA	22
hsa-miR-199b	>hsa-miR-199b-5p MIMAT0000263 CCCAGUGUUUAGACUAUCUGUUC	23
	>hsa-miR-199b-3p MIMAT0004563 ACAGUAGUCUGCACAUUGGUUA	22
hsa-miR-200a	>hsa-miR-200a-3p MIMAT0000682 UAACACUGUCUGGUAACGAUGU	22
	>hsa-miR-200a-5p MIMAT0001620 CAUCUUACCGGACAGUGCUGGA	22
hsa-miR-200b	>hsa-miR-200b-3p MIMAT0000318 UAAUACUGCCUGGUAAUGAUGA	22
	>hsa-miR-200b-5p MIMAT0004571 CAUCUUACUGGGCAGCAUUGGA	22
hsa-miR-200c	>hsa-miR-200c-3p MIMAT0000617 UAAUACUGCCGGGUAAUGAUGGA	23
	>hsa-miR-200c-5p MIMAT0004657 CGUCUUACCCAGCAGUGUUUGG	22
hsa-miR-203	>hsa-miR-203a-3p MIMAT0000264 GUGAAAUGUUUAGGACCACUAG	22
	>hsa-miR-203a-5p MIMAT0031890 AGUGGUUCUUAACAGUUCAACAGUU	25
hsa-miR-204	>hsa-miR-204-5p MIMAT0000265 UUCCCUUUGUCAUCCUAUGCCU	22
	>hsa-miR-204-3p MIMAT0022693 GCUGGGAAGGCAAAGGGACGU	21
hsa-miR-205	>hsa-miR-205-5p MIMAT0000266 UCCUUCAUUCCACCGGAGUCUG	22
	>hsa-miR-205-3p MIMAT0009197 GAUUUCAGUGGAGUGAAGUUC	21
hsa-miR-210	>hsa-miR-210-5p MIMAT0026475 AGCCCCUGCCCACCGCACACUG	22
	>hsa-miR-210-3p MIMAT0000267 CUGUGCGUGUGACAGCGGCUGA	22
hsa-miR-211	>hsa-miR-211-5p MIMAT0000268 UUCCCUUUGUCAUCCUUCGCCU	22
	>hsa-miR-211-3p MIMAT0022694 GCAGGGACAGCAAAGGGGUGC	21
hsa-miR-212	>hsa-miR-212-3p MIMAT0000269 UAACAGUCUCCAGUCACGGCC	21
	>hsa-miR-212-5p MIMAT0022695 ACCUUGGCUCUAGACUGCUUACU	23
hsa-miR-214	>hsa-miR-214-3p MIMAT0000271 ACAGCAGGCACAGACAGGCAGU	22
	>hsa-miR-214-5p MIMAT0004564 UGCCUGUCUACACUUGCUGUGC	22
hsa-miR-215	>hsa-miR-215-5p MIMAT0000272 AUGACCUAUGAAUUGACAGAC	21
	>hsa-miR-215-3p MIMAT0026476 UCUGUCAUUUCUUUAGGCCAAUA	23
hsa-miR-218	>hsa-miR-218-5p MIMAT0000275 UUGUGCUUGAUCUAACCAUGU	21
	>hsa-miR-218-1-3p MIMAT0004565 AUGGUUCCGUCAAGCACCAUGG	22
hsa-miR-221	>hsa-miR-221-3p MIMAT0000278 AGCUACAUUGUCUGCUGGGUUUC	23
	>hsa-miR-221-5p MIMAT0004568 ACCUGGCAUACAAUGUAGAUUU	22
hsa-miR-223	>hsa-miR-223-3p MIMAT0000280 UGUCAGUUUGUCAAAUACCCCA	22
	>hsa-miR-223-5p MIMAT0004570 CGUGUAUUUGACAAGCUGAGUU	22
hsa-miR-224	>hsa-miR-224-5p MIMAT0000281 CAAGUCACUAGUGGUUCCGUU	21
	>hsa-miR-224-3p MIMAT0009198 AAAAUGGUGCCCUAGUGACUACA	23
hsa-miR-299	>hsa-miR-299-3p MIMAT0000687 UAUGUGGGAUGGUAAACCGCUU	22
	>hsa-miR-299-5p MIMAT0002890 UGGUUUACCGUCCCACAUACAU	22
hsa-miR-301a	>hsa-miR-301a-3p MIMAT0000688 CAGUGCAAUAGUAUUGUCAAAGC	23
	>hsa-miR-301a-5p MIMAT0022696 GCUCUGACUUUAUUGCACUACU	22
hsa-miR-301b	>hsa-miR-301b-3p MIMAT0004958 CAGUGCAAUGAUAUUGUCAAAGC	23
	>hsa-miR-301b-5p MIMAT0032026 GCUCUGACGAGGUUGCACUACU	22
hsa-miR-302a	>hsa-miR-302a-3p MIMAT0000684 UAAGUGCUUCCAUGUUUUGGUGA	23
	>hsa-miR-302a-5p MIMAT0000683 ACUUAAACGUGGAUGUACUUGCU	23
hsa-miR-302b	>hsa-miR-302b-3p MIMAT0000715 UAAGUGCUUCCAUGUUUUAGUAG	23
	>hsa-miR-302b-5p MIMAT0000714 ACUUUAACAUGGAAGUGCUUUC	22
hsa-miR-302c	>hsa-miR-302c-3p MIMAT0000717 UAAGUGCUUCCAUGUUUCAGUGG	23
	>hsa-miR-302c-5p MIMAT0000716 UUUAACAUGGGGGUACCUGCUG	22
hsa-miR-302d	>hsa-miR-302d-3p MIMAT0000718 UAAGUGCUUCCAUGUUUGAGUGU	23
	>hsa-miR-302d-5p MIMAT0004685 ACUUUAACAUGGAGGCACUUGC	22
hsa-miR-320a	>hsa-miR-320a MIMAT0000510 AAAAGCUGGGUUGAGAGGGCGA	22
hsa-miR-323a	>hsa-miR-323a-3p MIMAT0000755 CACAUUACACGGUCGACCUCU	21
	>hsa-miR-323a-5p MIMAT0004696 AGGUGGUCCGUGGCGCGUUCGC	22
hsa-miR-324	>hsa-miR-324-5p MIMAT0000761 CGCAUCCCCUAGGGCAUUGGUGU	23
	>hsa-miR-324-3p MIMAT0000762 ACUGCCCCAGGUGCUGCUGG	20
hsa-miR-328	>hsa-miR-328-5p MIMAT0026486 GGGGGGGCAGGAGGGGCUCAGGG	23
	>hsa-miR-328-3p MIMAT0000752 CUGGCCCUCUCUGCCCUUCCGU	22
hsa-miR-329-1	>hsa-miR-329-5p MIMAT0026555 GAGGUUUUCUGGGUUUCUGUUUC	23
	>hsa-miR-329-3p MIMAT0001629 AACACACCUGGUUAACCUCUUU	22
hsa-miR-330	>hsa-miR-330-3p MIMAT0000751 GCAAAGCACACGGCCUGCAGAGA	23
	>hsa-miR-330-5p MIMAT0004693 UCUCUGGGCCUGUGUCUUAGGC	22
hsa-miR-335	>hsa-miR-335-5p MIMAT0000765 UCAAGAGCAAUAACGAAAAAUGU	23
	>hsa-miR-335-3p MIMAT0004703 UUUUUCAUUAUUGCUCCUGACC	22
hsa-miR-337	>hsa-miR-337-3p MIMAT0000754 CUCCUAUAUGAUGCCUUUCUUC	22
	>hsa-miR-337-5p MIMAT0004695 GAACGGCUUCAUACAGGAGUU	21
hsa-miR-338	>hsa-miR-338-3p MIMAT0000763 UCCAGCAUCAGUGAUUUUGUUG	22
	>hsa-miR-338-5p MIMAT0004701 AACAAUAUCCUGGUGCUGAGUG	22
hsa-miR-339	>hsa-miR-339-5p MIMAT0000764 UCCCUGUCCUCCAGGAGCUCACG	23
	>hsa-miR-339-3p MIMAT0004702 UGAGCGCCUCGACGACAGAGCCG	23
hsa-miR-342	>hsa-miR-342-3p MIMAT0000753 UCUCACACAGAAAUCGCACCCGU	23
	>hsa-miR-342-5p MIMAT0004694 AGGGGUGCUAUCUGUGAUUGA	21
hsa-miR-345	>hsa-miR-345-5p MIMAT0000772 GCUGACUCCUAGUCCAGGGCUC	22
	>hsa-miR-345-3p MIMAT0022698 GCCCUGAACGAGGGGUCUGGAG	22
hsa-miR-346	>hsa-miR-346 MIMAT0000773 UGUCUGCCCGCAUGCCUGCCUCU	23
hsa-miR-361	>hsa-miR-361-5p MIMAT0000703 UUAUCAGAAUCUCCAGGGGUAC	22
	>hsa-miR-361-3p MIMAT0004682 UCCCCCAGGUGUGAUUCUGAUUU	23
hsa-miR-363	>hsa-miR-363-3p MIMAT0000707 AAUUGCACGGUAUCCAUCUGUA	22
	>hsa-miR-363-5p MIMAT0003385 CGGGUGGAUCACGAUGCAAUUU	22
hsa-miR-365-1	>hsa-miR-365a-3p MIMAT0000710 UAAUGCCCCUAAAAAUCCUUAU	22
	>hsa-miR-365a-5p MIMAT0009199 AGGGACUUUUGGGGGCAGAUGUG	23
hsa-miR-367	>hsa-miR-367-3p MIMAT0000719 AAUUGCACUUUAGCAAUGGUGA	22
	>hsa-miR-367-5p MIMAT0004686 ACUGUUGCUAAUAUGCAACUCU	22
hsa-miR-371a	>hsa-miR-371a-3p MIMAT0000723 AAGUGCCGCCAUCUUUUGAGUGU	23
	>hsa-miR-371a-5p MIMAT0004687 ACUCAAACUGUGGGGGCACU	20
hsa-miR-372	>hsa-miR-372-5p MIMAT0026484 CCUCAAAUGUGGAGCACUAUUCU	23
	>hsa-miR-372-3p MIMAT0000724 AAAGUGCUGCGACAUUUGAGCGU	23
hsa-miR-373	>hsa-miR-373-3p MIMAT0000726 GAAGUGCUUCGAUUUUGGGGUGU	23
	>hsa-miR-373-5p MIMAT0000725 ACUCAAAAUGGGGGCGCUUUCC	22
hsa-miR-374	>hsa-miR-374a-5p MIMAT0000727 UUAUAAUACAACCUGAUAAGUG	22
	>hsa-miR-374a-3p MIMAT0004688 CUUAUCAGAUUGUAUUGUAAUU	22
hsa-miR-375	>hsa-miR-375 MIMAT0000728 UUUGUUCGUUCGGCUCGCGUGA	22
hsa-miR-376a	>hsa-miR-376a-3p MIMAT0000729 AUCAUAGAGGAAAAUCCACGU	21
	>hsa-miR-376a-5p MIMAT0003386 GUAGAUUCUCCUUCUAUGAGUA	22
hsa-miR-376c	>hsa-miR-376c-3p MIMAT0000720 AACAUAGAGGAAAUUCCACGU	21
	>hsa-miR-376c-5p MIMAT0022861 GGUGGAUAUUCCUUCUAUGUU	21
hsa-miR-378	>hsa-miR-378a-3p MIMAT0000732 ACUGGACUUGGAGUCAGAAGGC	22
	>hsa-miR-378a-5p MIMAT0000731 CUCCUGACUCCAGGUCCUGUGU	22
hsa-miR-379	>hsa-miR-379-5p MIMAT0000733 UGGUAGACUAUGGAACGUAGG	21
	>hsa-miR-379-3p MIMAT0004690 UAUGUAACAUGGUCCACUAACU	22
hsa-miR-411	>hsa-miR-411-5p MIMAT0003329 UAGUAGACCGUAUAGCGUACG	21
	>hsa-miR-411-3p MIMAT0004813 UAUGUAACACGGUCCACUAACC	22
hsa-miR-422a	>hsa-miR-422a MIMAT0001339 ACUGGACUUAGGGUCAGAAGGC	22
hsa-miR-424	>hsa-miR-424-5p MIMAT0001341 CAGCAGCAAUUCAUGUUUUGAA	22
	>hsa-miR-424-3p MIMAT0004749 CAAAACGUGAGGCGCUGCUAU	21
hsa-miR-425	>hsa-miR-425-5p MIMAT0003393 AAUGACACGAUCACUCCCGUUGA	23
	>hsa-miR-425-3p MIMAT0001343 AUCGGGAAUGUCGUGUCCGCCC	22
hsa-miR-429	>hsa-miR-429 MIMAT0001536 UAAUACUGUCUGGUAAAACCGU	22
hsa-miR-432	>hsa-miR-432-5p MIMAT0002814 UCUUGGAGUAGGUCAUUGGGUGG	23
	>hsa-miR-432-3p MIMAT0002815 CUGGAUGGCUCCUCCAUGUCU	21
hsa-miR-433	>hsa-miR-433-5p MIMAT0026554 UACGGUGAGCCUGUCAUUAUUC	22
	>hsa-miR-433-3p MIMAT0001627 AUCAUGAUGGGCUCCUCGGUGU	22
hsa-miR-449a	>hsa-miR-449a MIMAT0001541 UGGCAGUGUAUUGUUAGCUGGU	22
hsa-miR-449b	>hsa-miR-449b-5p MIMAT0003327 AGGCAGUGUAUUGUUAGCUGGC	22
	>hsa-miR-449b-3p MIMAT0009203 CAGCCACAACUACCCUGCCACU	22
hsa-miR-450a-1	>hsa-miR-450a-5p MIMAT0001545 UUUUGCGAUGUGUUCCUAAUAU	22
	>hsa-miR-450a-1-3p MIMAT0022700 AUUGGGAACAUUUUGCAUGUAU	22
hsa-miR-451a	>hsa-miR-451a MIMAT0001631 AAACCGUUACCAUUACUGAGUU	22
hsa-miR-455	>hsa-miR-455-5p MIMAT0003150 UAUGUGCCUUUGGACUACAUCG	22
	>hsa-miR-455-3p MIMAT0004784 GCAGUCCAUGGGCAUAUACAC	21
hsa-miR-483	>hsa-miR-483-3p MIMAT0002173 UCACUCCUCUCCUCCCGUCUU	21
	>hsa-miR-483-5p MIMAT0004761 AAGACGGGAGGAAAGAAGGGAG	22
hsa-miR-485	>hsa-miR-485-5p MIMAT0002175 AGAGGCUGGCCGUGAUGAAUUC	22
	>hsa-miR-485-3p MIMAT0002176 GUCAUACACGGCUCUCCUCUCU	22
hsa-miR-486	>hsa-miR-486-5p MIMAT0002177 UCCUGUACUGAGCUGCCCCGAG	22
	>hsa-miR-486-3p MIMAT0004762 CGGGGCAGCUCAGUACAGGAU	21
hsa-miR-487a	>hsa-miR-487a-3p MIMAT0002178 AAUCAUACAGGGACAUCCAGUU	22
	>hsa-miR-487a-5p MIMAT0026559 GUGGUUAUCCCUGCUGUGUUCG	22
hsa-miR-487b	>hsa-miR-487b-5p MIMAT0026614 GUGGUUAUCCCUGUCCUGUUCG	22
	>hsa-miR-487b-3p MIMAT0003180 AAUCGUACAGGGUCAUCCACUU	22
hsa-miR-491	>hsa-miR-491-5p MIMAT0002807 AGUGGGGAACCCUUCCAUGAGG	22
	>hsa-miR-491-3p MIMAT0004765 CUUAUGCAAGAUUCCCUUCUAC	22
hsa-miR-494	>hsa-miR-494-5p MIMAT0026607 AGGUUGUCCGUGUUGUCUUCUCU	23
	>hsa-miR-494-3p MIMAT0002816 UGAAACAUACACGGGAAACCUC	22
hsa-miR-495	>hsa-miR-495-5p MIMAT0022924 GAAGUUGCCCAUGUUAUUUUCG	22
	>hsa-miR-495-3p MIMAT0002817 AAACAAACAUGGUGCACUUCUU	22
hsa-miR-497	>hsa-miR-497-5p MIMAT0002820 CAGCAGCACACUGUGGUUUGU	21
	>hsa-miR-497-3p MIMAT0004768 CAAACCACACUGUGGUGUUAGA	22
hsa-miR-500	>hsa-miR-500a-5p MIMAT0004773 UAAUCCUUGCUACCUGGGUGAGA	23
	>hsa-miR-500a-3p MIMAT0002871 AUGCACCUGGGCAAGGAUUCUG	22
hsa-miR-501	>hsa-miR-501-5p MIMAT0002872 AAUCCUUUGUCCCUGGGUGAGA	22
	>hsa-miR-501-3p MIMAT0004774 AAUGCACCCGGGCAAGGAUUCU	22
hsa-miR-507	>hsa-miR-507 MIMAT0002879 UUUUGCACCUUUUGGAGUGAA	21
hsa-miR-512-1	>hsa-miR-512-5p MIMAT0002822 CACUCAGCCUUGAGGGCACUUUC	23
	>hsa-miR-512-3p MIMAT0002823 AAGUGCUGUCAUAGCUGAGGUC	22
hsa-miR-512-2	>hsa-miR-512-5p MIMAT0002822 CACUCAGCCUUGAGGGCACUUUC	23
	>hsa-miR-512-3p MIMAT0002823 AAGUGCUGUCAUAGCUGAGGUC	22
hsa-miR-513	>hsa-miR-513a-5p MIMAT0002877 UUCACAGGGAGGUGUCAU	18
	>hsa-miR-513a-3p MIMAT0004777 UAAAUUUCACCUUUCUGAGAAGG	23
hsa-miR-513c	>hsa-miR-513c-5p MIMAT0005789 UUCUCAAGGAGGUGUCGUUUAU	22
	>hsa-miR-513c-3p MIMAT0022728 UAAAUUUCACCUUUCUGAGAAGA	23
hsa-miR-517a	>hsa-miR-517a-3p MIMAT0002852 AUCGUGCAUCCCUUUAGAGUGU	22
	>hsa-miR-517-5p MIMAT0002851 CCUCUAGAUGGAAGCACUGUCU	22
hsa-miR-517c	>hsa-miR-517c-3p MIMAT0002866 AUCGUGCAUCCUUUUAGAGUGU	22
	>hsa-miR-517-5p MIMAT0002851 CCUCUAGAUGGAAGCACUGUCU	22
hsa-miR-518a-1	>hsa-miR-518a-3p MIMAT0002863 GAAAGCGCUUCCCUUUGCUGGA	22
	>hsa-miR-518a-5p MIMAT0005457 CUGCAAAGGGAAGCCCUUUC	20
hsa-miR-518a-2	>hsa-miR-518a-3p MIMAT0002863 GAAAGCGCUUCCCUUUGCUGGA	22
	>hsa-miR-518a-5p MIMAT0005457 CUGCAAAGGGAAGCCCUUUC	20
hsa-miR-518b	>hsa-miR-518b MIMAT0002844 CAAAGCGCUCCCCUUUAGAGGU	22
hsa-miR-518f	>hsa-miR-518f-3p MIMAT0002842 GAAAGCGCUUCUCUUUAGAGG	21
	>hsa-miR-518f-5p MIMAT0002841 CUCUAGAGGGAAGCACUUUCUC	22
hsa-miR-522	>hsa-miR-522-3p MIMAT0002868 AAAAUGGUUCCCUUUAGAGUGU	22
	>hsa-miR-522-5p MIMAT0005451 CUCUAGAGGGAAGCGCUUUCUG	22
hsa-miR-523	>hsa-miR-523-3p MIMAT0002840 GAACGCGCUUCCCUAUAGAGGGU	23
	>hsa-miR-523-5p MIMAT0005449 CUCUAGAGGGAAGCGCUUUCUG	22
hsa-miR-525	>hsa-miR-525-5p MIMAT0002838 CUCCAGAGGGAUGCACUUUCU	21
	>hsa-miR-525-3p MIMAT0002839 GAAGGCGCUUCCCUUUAGAGCG	22
hsa-miR-539	>hsa-miR-539-5p MIMAT0003163 GGAGAAAUUAUCCUUGGUGUGU	22
	>hsa-miR-539-3p MIMAT0022705 AUCAUACAAGGACAAUUUCUUU	22
hsa-miR-542	>hsa-miR-542-5p MIMAT0003340 UCGGGGAUCAUCAUGUCACGAGA	23
	>hsa-miR-542-3p MIMAT0003389 UGUGACAGAUUGAUAACUGAAA	22
hsa-miR-545	>hsa-miR-545-3p MIMAT0003165 UCAGCAAACAUUUAUUGUGUGC	22
	>hsa-miR-545-5p MIMAT0004785 UCAGUAAAUGUUUAUUAGAUGA	22
hsa-miR-548b	>hsa-miR-548b-3p MIMAT0003254 CAAGAACCUCAGUUGCUUUUGU	22
	>hsa-miR-548b-5p MIMAT0004798 AAAAGUAAUUGUGGUUUUGGCC	22
hsa-miR-548c	>hsa-miR-548c-3p MIMAT0003285 CAAAAAUCUCAAUUACUUUUGC	22
	>hsa-miR-548c-5p MIMAT0004806 AAAAGUAAUUGCGGUUUUUGCC	22
hsa-miR-548d	>hsa-miR-548d-3p MIMAT0003323 CAAAAACCACAGUUUCUUUUGC	22
	>hsa-miR-548d-5p MIMAT0004812 AAAAGUAAUUGUGGUUUUUGCC	22
hsa-miR-557	>hsa-miR-557 MIMAT0003221 GUUUGCACGGGUGGGCCUUGUCU	23
hsa-miR-558	>hsa-miR-558 MIMAT0003222 UGAGCUGCUGUACCAAAAU	19
hsa-miR-572	>hsa-miR-572 MIMAT0003237 GUCCGCUCGGCGGUGGCCCA	20
hsa-miR-574	>hsa-miR-574-3p MIMAT0003239 CACGCUCAUGCACACACCCACA	22
	>hsa-miR-574-5p MIMAT0004795 UGAGUGUGUGUGUGUGAGUGUGU	23
hsa-miR-575	>hsa-miR-575 MIMAT0003240 GAGCCAGUUGGACAGGAGC	19
hsa-miR-576	>hsa-miR-576-5p MIMAT0003241 AUUCUAAUUUCUCCACGUCUUU	22
	>hsa-miR-576-3p MIMAT0004796 AAGAUGUGGAAAAAUUGGAAUC	22
hsa-miR-581	>hsa-miR-581 MIMAT0003246 UCUUGUGUUCUCUAGAUCAGU	21
hsa-miR-582	>hsa-miR-582-5p MIMAT0003247 UUACAGUUGUUCAACCAGUUACU	23
	>hsa-miR-582-3p MIMAT0004797 UAACUGGUUGAACAACUGAACC	22
hsa-miR-584	>hsa-miR-584-5p MIMAT0003249 UUAUGGUUUGCCUGGGACUGAG	22
	>hsa-miR-584-3p MIMAT0022708 UCAGUUCCAGGCCAACCAGGCU	22
hsa-miR-588	>hsa-miR-588 MIMAT0003255 UUGGCCACAAUGGGUUAGAAC	21
hsa-miR-590	>hsa-miR-590-5p MIMAT0003258 GAGCUUAUUCAUAAAAGUGCAG	22
	>hsa-miR-590-3p MIMAT0004801 UAAUUUUAUGUAUAAGCUAGU	21
hsa-miR-603	>hsa-miR-603 MIMAT0003271 CACACACUGCAAUUACUUUUGC	22
hsa-miR-606	>hsa-miR-606 MIMAT0003274 AAACUACUGAAAAUCAAAGAU	21
hsa-miR-609	>hsa-miR-609 MIMAT0003277 AGGGUGUUUCUCUCAUCUCU	20
hsa-miR-610	>hsa-miR-610 MIMAT0003278 UGAGCUAAAUGUGUGCUGGGA	21
hsa-miR-617	>hsa-miR-617 MIMAT0003286 AGACUUCCCAUUUGAAGGUGGC	22
hsa-miR-619	>hsa-miR-619-5p MIMAT0026622 GCUGGGAUUACAGGCAUGAGCC	22
	>hsa-miR-619-3p MIMAT0003288 GACCUGGACAUGUUUGUGCCCAGU	24
hsa-miR-622	>hsa-miR-622 MIMAT0003291 ACAGUCUGCUGAGGUUGGAGC	21
hsa-miR-625	>hsa-miR-625-5p MIMAT0003294 AGGGGGAAAGUUCUAUAGUCC	21
	>hsa-miR-625-3p MIMAT0004808 GACUAUAGAACUUUCCCCCUCA	22
hsa-miR-629	>hsa-miR-629-5p MIMAT0004810 UGGGUUUACGUUGGGAGAACU	21
	>hsa-miR-629-3p MIMAT0003298 GUUCUCCCAACGUAAGCCCAGC	22
hsa-miR-630	>hsa-miR-630 MIMAT0003299 AGUAUUCUGUACCAGGGAAGGU	22
hsa-miR-638	>hsa-miR-638 MIMAT0003308 AGGGAUCGCGGGCGGGUGGCGGCCU	25
hsa-miR-641	>hsa-miR-641 MIMAT0003311 AAAGACAUAGGAUAGAGUCACCUC	24
hsa-miR-642	>hsa-miR-642a-5p MIMAT0003312 GUCCCUCUCCAAAUGUGUCUUG	22
	>hsa-miR-642a-3p MIMAT0020924 AGACACAUUUGGAGAGGGAACC	22
hsa-miR-654	>hsa-miR-654-5p MIMAT0003330 UGGUGGGCCGCAGAACAUGUGC	22
	>hsa-miR-654-3p MIMAT0004814 UAUGUCUGCUGACCAUCACCUU	22
hsa-miR-661	>hsa-miR-661 MIMAT0003324 UGCCUGGGUCUCUGGCCUGCGCGU	24
hsa-miR-663	>hsa-miR-663a MIMAT0003326 AGGCGGGGCGCCGCGGGACCGC	22
hsa-miR-744	>hsa-miR-744-5p MIMAT0004945 UGCGGGGCUAGGGCUAACAGCA	22
	>hsa-miR-744-3p MIMAT0004946 CUGUUGCCACUAACCUCAACCU	22
hsa-miR-765	>hsa-miR-765 MIMAT0003945 UGGAGGAGAAGGAAGGUGAUG	21
hsa-miR-769	>hsa-miR-769-5p MIMAT0003886 UGAGACCUCUGGGUUCUGAGCU	22
	>hsa-miR-769-3p MIMAT0003887 CUGGGAUCUCCGGGGUCUUGGUU	23
hsa-miR-802	>hsa-miR-802 MIMAT0004185 CAGUAACAAAGAUUCAUCCUUGU	23
hsa-miR-875	>hsa-miR-875-5p MIMAT0004922 UAUACCUCAGUUUUAUCAGGUG	22
	>hsa-miR-875-3p MIMAT0004923 CCUGGAAACACUGAGGUUGUG	21
hsa-miR-888	>hsa-miR-888-5p MIMAT0004916 UACUCAAAAAGCUGUCAGUCA	21
	>hsa-miR-888-3p MIMAT0004917 GACUGACACCUCUUUGGGUGAA	22
hsa-miR-920	>hsa-miR-920 MIMAT0004970 GGGGAGCUGUGGAAGCAGUA	20
hsa-miR-922	>hsa-miR-922 MIMAT0004972 GCAGCAGAGAAUAGGACUACGUC	23
hsa-miR-940	>hsa-miR-940 MIMAT0004983 AAGGCAGGGCCCCCGCUCCCC	21
hsa-miR-941	>hsa-miR-941 MIMAT0004984 CACCCGGCUGUGUGCACAUGUGC	23
hsa-miR-944	>hsa-miR-944 MIMAT0004987 AAAUUAUUGUACAUCGGAUGAG	22
hsa-miR-1244	>hsa-miR-1244 MIMAT0005896 AAGUAGUUGGUUUGUAUGAGAUGGUU	26
hsa-miR-1246	>hsa-miR-1246 MIMAT0005898 AAUGGAUUUUUGGAGCAGG	19
hsa-miR-1255a	>hsa-miR-1255a MIMAT0005906 AGGAUGAGCAAAGAAAGUAGAUU	23
hsa-miR-1262	>hsa-miR-1262 MIMAT0005914 AUGGGUGAAUUUGUAGAAGGAU	22
hsa-miR-1271	>hsa-miR-1271-5p MIMAT0005796 CUUGGCACCUAGCAAGCACUCA	22
	>hsa-miR-1271-3p MIMAT0022712 AGUGCCUGCUAUGUGCCAGGCA	22
hsa-miR-1273g	>hsa-miR-1273g-5p MIMAT0020602 GGUGGUUGAGGCUGCAGUAAGU	22
	>hsa-miR-1273g-3p MIMAT0022742 ACCACUGCACUCCAGCCUGAG	21
hsa-miR-1273f	>hsa-miR-1273f MIMAT0020601 GGAGAUGGAGGUUGCAGUG	19
hsa-miR-1286	>hsa-miR-1286 MIMAT0005877 UGCAGGACCAAGAUGAGCCCU	21
hsa-miR-1287	>hsa-miR-1287-5p MIMAT0005878 UGCUGGAUCAGUGGUUCGAGUC	22
	>hsa-miR-1287-3p MIMAT0026738 CUCUAGCCACAGAUGCAGUGAU	22
hsa-miR-1290	>hsa-miR-1290 MIMAT0005880 UGGAUUUUUGGAUCAGGGA	19
hsa-miR-3138	>hsa-miR-3138 MIMAT0015006 UGUGGACAGUGAGGUAGAGGGAGU	24
hsa-miR-3144	>hsa-miR-3144-5p MIMAT0015014 AGGGGACCAAAGAGAUAUAUAG	22
	>hsa-miR-3144-3p MIMAT0015015 AUAUACCUGUUCGGUCUCUUUA	22
hsa-miR-3663	>hsa-miR-3663-5p MIMAT0018084 GCUGGUCUGCGUGGUGCUCGG	21
	>hsa-miR-3663-3p MIMAT0018085 UGAGCACCACACAGGCCGGGCGC	23
hsa-miR-3926	>hsa-miR-3926 MIMAT0018201 UGGCCAAAAAGCAGGCAGAGA	21
hsa-miR-4271	>hsa-miR-4271 MIMAT0016901 GGGGGAAGAAAAGGUGGGG	19
hsa-miR-4327	>hsa-miR-4327 MIMAT0016889 GGCUUGCAUGGGGGACUGG	19
hsa-miR-5095	>hsa-miR-5095 MIMAT0020600 UUACAGGCGUGAACCACCGCG	21
hsa-miR-5096	>hsa-miR-5096 MIMAT0020603 GUUUCACCAUGUUGGUCAGGC	21
hsa-let-7a	>hsa-let-7a-5p MIMAT0000062 UGAGGUAGUAGGUUGUAUAGUU	22
	>hsa-let-7a-3p MIMAT0004481 CUAUACAAUCUACUGUCUUUC	21
hsa-let-7b	>hsa-let-7b-5p MIMAT0000063 UGAGGUAGUAGGUUGUGUGGUU	22
	>hsa-let-7b-3p MIMAT0004482 CUAUACAACCUACUGCCUUCCC	22
hsa-let-7c	>hsa-let-7c-5p MIMAT0000064 UGAGGUAGUAGGUUGUAUGGUU	22
	>hsa-let-7c-3p MIMAT0026472 CUGUACAACCUUCUAGCUUUCC	22
hsa-let-7d	>hsa-let-7d-5p MIMAT0000065 AGAGGUAGUAGGUUGCAUAGUU	22
	>hsa-let-7d-3p MIMAT0004484 CUAUACGACCUGCUGCCUUUCU	22
hsa-let-7e	>hsa-let-7e-5p MIMAT0000066 UGAGGUAGGAGGUUGUAUAGUU	22
	>hsa-let-7e-3p MIMAT0004485 CUAUACGGCCUCCUAGCUUUCC	22
hsa-let-7g	>hsa-let-7g-5p MIMAT0000414 UGAGGUAGUAGUUUGUACAGUU	22
	>hsa-let-7g-3p MIMAT0004584 CUGUACAGGCCACUGCCUUGC	21
hsa-let-7i	>hsa-let-7i-5p MIMAT0000415 UGAGGUAGUAGUUUGUGCUGUU	22
	>hsa-let-7i-3p MIMAT0004585 CUGCGCAAGCUACUGCCUUGCU	22

## Sheet: Articles-HPV integration sites
CODE	DATABASE	JOURNAL	YEAR	AUTHOR	MOLECULAR TECHNIQUE	HPV TYPES	HPV INTEGRATION SITES / CHROMOSOME
							chr 1	chr 2	chr 3	chr 4	chr 5	chr 6	chr 7	chr 8	chr 9	chr 10	chr 11	chr 12	chr 13	chr 14	chr 15	chr 16	chr 17	chr 18	chr 19	chr 20	chr 21	chr 22	chr X
1	PubMed, PubMed Central	Proc. Nati. Acad. Sci.	1987	Durst et al	Library preparation	16			3p25								11q23.3		13q13 13q21 13q32							20q13.2			Xq25 -26
						18								8q24				12p12, 12q13										22q12-13
2	springer link	Medical Microbiology and Inmunology	1987	Mincheva et al	FISH	16													13q21-31
						18								8q24
3	PubMed	Cytogenet Cell Genet.	1987	Popescu et al	FISH	18					5p11-13			8q24	9q31-34													22q12-13
4	PubMed	Cancer Genetics and Cytogenetics	1988	Cannizzaro et al	FISH	16			3p21
						18								8q21-22
5	PubMed	Cancer research	1989	Lazo et al	FISH	18								8q24
6	PubMed	Cancer research	1990	Popescu et al	FISH	16														14q32
7	PubMed, PubMed Central	Journal of Virology	1990	Wagatsuma et al	Library preparation	16		2q33	3p14			6p21.3
8	PubMed, PubMed Central	Journal of Virology	1991	Coutier et al	FISH	16								8q24.1
						18		2q24						8q24
9	PubMed	Jpn. J. Cancer Res	1991	Hori et al	FISH	16								8q24.1
10	PubMed	Genes Chromosomes Cancer.	1992	Smith et al	FISH	16							7p11.2, 7p13
						18	1q12, 1q21, 1p21.2, 1q31.2									10q23.3, 10q24.2, 10q25.2		12q24, 12q24.13, 12q24.2
11	PubMed,	Journal of Medical Virology	1996	Choo et al	PCR	16	1p34	2q34-35					7p22	8p12
12	PubMed, Science direct	Cancer Genetics and Cytogenetics	1996	Gilles et al	FISH	33									9q13				13q33-34
13	PubMed	ANNALS OF CLINICAL AND LABORATORY SCIENCE	1996	Mark et al	FISH	16													13q14
14	PubMed	Human Molecular Genetics,	1996	Wilke et al	FISH	16			3p14.2
15	PubMed	Molecular carcinogenesis	1997	Gallego et al	PCR screening	18												12q15
16	PubMed, PubMed Central	The EMBO Journal	1998	Reuter et al	Librery mRNA	68																		18q21
17	PubMed	Cancer Research	1999	Koopman et al	COBRA-FISH	16			3p14											14q
						45	1q21-23		3p																			22q13
						67			3q26-29										13q
18	PubMed	Cancer Research	2000	Thorland et al	RS-PCR, FISH	16	1q21					6p22											17q23
19	PubMed, PubMed Central	Diagnostic Molecular Pathology	2001	Kalantari et al	inverse PCR	16	1q25		3q28			6p25					11p14		13q22					18q22
20	PubMed,	Int J Cancer.	2001	Luft et al	DISP-PCR	16	1q41	2q22					7q31							14q24.3			17q22
						18							7q31	8p11.2
21	PubMed, PubMed Central	JOURNAL OF VIROLOGY	2001	Shera et al	ALU PCR	18		2q32, 2q36	3p25			6p24										16p12	17q21
22	Science direct	Cancer Genetics and Cytogenetics	2002	Brink et al	COBRA-FISH	16								8q24									17q21-23
						18	1q42							8q24									17q21-23
23	PubMed	Clinical Cancer Research	2002	Einstein et al	FISH	16														14q32.3
24	PubMed	Carcinogenesis	2002	Pitsaro et al	APOT	33					5p14
25	PubMed	Oncogene	2002	Wentzensen et al	APOT	16	1q21, 1q32, 1p36,	2q23, 2p24, 2q24, 2q31, 2q32, 2q33	3q21, 3q28	4p16, 4q21, 4q31	5q31, 5q35	6q21, 6q25	7q21	8q21, 8p23, 8q24	9p13, 9q22, 9q34	10p15, 10q22, 10q23, 10q26			13q14, 13q21, 13q21.2, 13q22	14q24.1	15q15	16q12	17q12		19q13	20p11, 20p12	21q22
						18	1q43		3p21, 3q28	4q21				8p11.2, 8q21, 8q24				12q21		14q13	15q12,		17q23				21q21
26	PubMed	Oncogene	2003	Ferber et al	RS-PCR	18	1q31.1, 1q32.2	2q22.1			5p13.2, 5q15, 5p15	6q26-27	7q31	8q21.1, 8q24, 8q24.1, 8q24.2	9q22, 9q22.1			12q14.3		14q24.1, 14q24.3	15q23				19q13, 19p13
27	PubMed	Oncogene	2003	Thorland et al	RS-PCR	16	1q41		3p14.1, 3q26.1		5p15.3, 5q31.1, 5q35	6q21		8q21.3	9p24.1 , 9q34.3	10q22	11p15.5	12q13, 12q21.31, 12q23.1	13q21, 13q22.2	14q13.3	15q15		17q23.2			20p12.1
28	PubMed	Oncogene	2003	Ziegert et al	DISP-PCR, APOT	16		2q21, 2q22, 2q34	3p21, 3q27	4q21		6p24	7p22		9p22							16q24							Xp22
						18	1q42			4p15		6p23		8q24	9q34								17q23
29	PubMed	Cancer Genetics and Cytogenetics	2004	Ferber et al	FISH	18								8q24
30	PubMed	Cancer Genetics and Cytogenetics	2005	Yu et al	RS-PCR	16	1q21.1, 1q41	2q22.3, 2q24.1	3p14.1	4q13.3, 4q31.21	5p15, 5p15.3, 5q31.1, 5q33.1, 5q35	6q21		8q21.3	9p23-24.3, 9p24.1, 9q34.3	10p15.1, 10q22	11q12.13, 11q14.3, 11p15.5	12q13, 12q21.31, 12q23.1	13q22.2		15q15		17q21.2, 17 q23.2, 17q25.3		19q13.42,	20p12.1, 20p12.13
						18	1q31	2p16, 2q33.2, 2q33.3	3p14.2, 3q27.1	4p16					9p21, 9p22	10q22.1c				14q32.2		16p13.3		18q12.1				22q13.1
31	PubMed	Journal of Pathology	2006	Hopman et al	FISH	16/18			3q26
32	PubMed	Cancer Research	2008	Dall et al	RS-PCR, APOT	16	1q44	2p24.1	3q24, 3q28	4q13.3, 4q21.23, 4q31.21, 4q35.2	5q11.2			8p11.21, 8q24.21	9p24.3	10q22.1		12q14.3				16p13.3	17q12	18q21.2	19q13.31		21q22.1	22q12.1	Xp22.32
33	PubMed	Cancer Research	2008	Kraus et al	APOT	16	1p36.11	2p13.1, 2p24.3		4q23				8q12.1, 8q24.21	9p24.1				13q22.1				17q21.2,		19p13.11, 19q13.2	20p11.21
						18		2p22.1, 2q24.2, 2p25.1, 2q34		4p12, 4p13.3, 4p15.31, 4q28.3	5q31.3, 5q33.1	6p22.1, 6p25	7q31.1	8q21.2, 8q24.21		10q24.31		12p11.2	13q22.1	14q11.2	15q21.1, 15q25.3				19q13.11	20p12.1			Xp22.31, Xq25
						31		2q32.2															17q21.2
						33						6q15		8q22.3	9q21.13		11p15.4					16q22.1		18q11.2					Xp22.2
						45	1p21.3	2q22.1, 2q24.1, 2q33.3	3p26.2, 3q28	4q13.3, 4q32.3			7p13, 7q31.2	8q24.21	9p11.2, 9p12, 9p13.1		11q22.2	12q21.33	13q21.32, 13q22.1	14q24.1			17q21.2			20q13.2
34	PubMed	Gynecologic Oncology	2009	Matovina et al	DISP-PCR	16	1q32.1, 1q32.2, 1p34.3	2q37.3					7p21.1			10q21.2	11p14.3, 11q23.3						17q12, 17q23		19p13.11, 19q13.2
35	PubMed	Asian Pac J Cancer Prev.	2009	Nambaru et al	APOT	16	1q21.2, 1p36.1, 1q43	2q22.3	3q28		5p14.1, 5q32	6p12.2				10q21.3	11p13	12q22		14q32.2	15q23, 15q26.3		17q11.2, 17q12, 17q21, 17q23.1	18q21.31		20q13.13		22q13.1, 22q13.2
						18	1q32.2, 1q41		3q28				7p22.1, 7q36.2	8q24.21, 8q24.3		10q24.33, 10q25.2
36	PubMed,	Journal of Pathology	2010	Peter et al	DISP-PCR	16	1q32.2, 1p33	2q22.22, 2q22.3, 2p23.3, 2q24.1, 2q32.1, 2q32.3	3q27.1	4q13.3, 4p16.3, 4q34.3	5q13.3, 5p14.2, 5q31.1	6p22.3, 6q23.3	7p21.1	8q24.12, 8q24.21, 8q24.23	9p23		11q22.3	12q24.22			15q21.1				19p13.3	20p12.1, 20q11.21			Xq21.21, Xp22.31
						18	1p22.2	2q13, 2q34, 2p25.3			5p13.2, 5q35.1		7q31.1	8q24.21				12q21.31	13q22.1	14q24.1	15q21.3			18p11.32	19p13.2
						45		2p24.3																					Xp11.3
37	PubMed, PubMed Central	PLoS One	2012	Das et al	APOT	16	1p36.12, 1p36.23, 1q42.13		3q23, 3q26.2, 3q26.33, 3q28	4q13.3, 4q21.22		6q22.31, 6q23.3	7q11.21	8p11.21, 8q24.21	9q22.32, 9q34.11	10q23.31	11q13.1, 11q14.3		13q, 13q12.3, 13q22.1				17q12, 17q23.1	18q11.2	19p13.3, 19q13.43	20q11.21, 20q13.13
						18										10q23.33	11q23.3							18q21.3
38	PubMed, PubMed Central	PLoS One	2012	Schmitz et al	APOT	16	1p36.21, 1p36.22, 1q42.3	2p16.3, 2q22.3, 2p23.2, 2q32.3, 2q33.1, 2q34	3p21.31, 3q26.2, 3q28	4q13.3, 4p14, 4q23, 4q31.21		6p21.1, 6p25.1		8q24.21	9p13.3, 9q21.32, 9p23,	10q24.2		12q21.33	13q22.1		15q22.1, 15q26.1		17p11.2		19p13.11, 19p13.12		21q11.2		Xp21.3
						18	1p36.22, 1q42.3	2q22.3			5q13.2, 5q23.1		7q34	8q24.21	9p21.3				13q22.1				17p13.1, 17q23.1		19p13.3, 19q13.43
39	PubMed, Science direct	Journal of Virological Methods	2013	Chaiwongkot et al	APOT	58				4q21								12q24						18q12
40	Science direct	Journal of Clinical Virology	2013	Li et al	DISP-PCR	16					5q25.2	6p21.31																	Xq27.3
41	PubMed, PubMed Central	International Journal of Gynecological Cancer	2013	Liang et al	Library preparation	18						6p25.1
42	PubMed, PubMed Central	PLoS One	2013	Xu	APOT	16	1p36.22	2p22.3, 2q22.3, 2q23.1, 2p23.2, 2q33.1, 2q33.3, 2q34, 2q36.3	3p21.31, 3p14.2, 3q26.33, 3q28	4q13.3, 4q21.2, 4q23, 4q35.2	5p14.1, 5p15.32	6p12.3, 6p21.1, 6q22.32	7q11.21, 7p15.1	8q23.2, 8q23.3, 8q24,21	9p13.3, 9p23, 9p21.2, 9p33.3	10p14, 10q24.2	11p11.2	12p13.2	13q22.1, 13q22.2	14q23.2	15q22.2, 15q26.1	16p13.13	17p11.2, 17q21.31, 17q23.2	18p11.32, 18q12.2	19p13.3, 19p13.11, 19q11	20p12.1, 20p12.2, 20q11.22			Xp22.11, Xp22.13, Xp22.31, Xq25, Xq27.3
43	PubMed, Science direct	Journal of Virological Methods	2014	Raybould et al	RS-PCR	16													13q22.1										Xq27.3
44	PubMed, Science direct	Life Sciences	2015	Diao et al	APOT	16													13q21, 13q22
						18								8q24

## Sheet: HPV integration sites
N°	AUTHOR	HPV	INTEGRATION SITES	CODE / POSITION	CELL GENE	GEN NAME	FUNCTIONAL ANNOTATION - (UniProt)	CLASSIFICATION
1	Durst et al	16	3p25	NM_015150	RFTN1	Raftlin, Lipid Raft Linker 1	RNAds transport
2	Durst et al	16	11q23.3	NM_015157, NM_001655	PHLDB1, ARCN1	Pleckstrin Homology-Like Domain, Family B, Member 1, Archain 1	cytoskeleton organization, protein transport
3	Durst et al	16	13q13	NM_017569	SUPT20H (FAM48A)	Suppressor Of Ty 20 Homolog (S. Cerevisiae)	Gastrulation
4	Durst et al	16	13q21	NM_001040429, NM_198441	PCDH17, PRR20A	Protocadherin 17; Proline Rich 20A	cell adhesion
5	Durst et al	16	13q32
6	Durst et al	16	20q13.2	NM_005417	SRC	SRC Proto-Oncogene, Non-Receptor Tyrosine Kinase	cell cycle regulation	PO
7	Durst et al	16	Xq25-26	NM_000828, NM_004208	GRIA3, AIFM1	Glutamate Receptor, Ionotropic, AMPA 3, Apoptosis-Inducing Factor, Mitochondrion-Associated, 1	ion transport and apoptosis
8	Durst et al	18	8q24	NM_002467	MYC	V-Myc Avian Myelocytomatosis Viral Oncogene Homolog	cell cycle arrest	PO
9	Durst et al	18	12p12	NM_033360	KRAS (Ki-ras2)	Kirsten Rat Sarcoma Viral Oncogene Homolog	signaling pathways
10	Durst et al	18	12q13	NM_022658	HOXC8	Homeobox C8	Regulation of transcription
11	Durst et al	18	22q12-13	NM_000268	NF2	Neurofibromin 2 (Merlin)	organization - juntion cell-cell
12	Mincheva et al	16	13q21	NM_001040429, NM_198441	PCDH17, PRR20A	Protocadherin 17; Proline Rich 20A	cell adhesion
13	Mincheva et al	18	8q24	NM_002467	MYC	V-Myc Avian Myelocytomatosis Viral Oncogene Homolog	cell cycle arrest	PO
14	Popescu et al	18	5p11	NM_013235	DROSHA	Drosha, Ribonuclease Type III	Gene expression regulation
15	Popescu et al	18	8q24	NR_003367	PVT1	Pvt1 Oncogene (Non-Protein Coding)	--
16	Popescu et al	18	9q31-34	NM_033051	SLC46A2	Solute Carrier Family 46, Member 2	trasnsport
17	Popescu et al	18	22q12-13	NM_000268	NF2	Neurofibromin 2 (Merlin)	organization - juntion cell-cell
18	Cannizzaro et al	16	3p21.1	NM_000461	THRB	Thyroid Hormone Receptor, Beta	Regulation of transcription
19	Cannizzaro et al	18	8q21-22	NM_001951	E2F5	E2F Transcription Factor 5, P130-Binding	cell cycle regulation	--
20	Lazo et al	18	8q24	NM_002467	MYC	V-Myc Avian Myelocytomatosis Viral Oncogene Homolog	cell cycle arrest	PO
21	Popescu et al	16	14q32	NM_003836, NR_002766	DLK1, MEG3	Delta-Like 1 Homolog (Drosophila), Maternally Expressed 3 (Non-Protein Coding)	Gene expression regulation
22	Wagatsuma et al	16	2q33	NR_034096	FTCDNL1	Formiminotransferase Cyclodeaminase N-Terminal Like	--
23	Wagatsuma et al	16	3p14	NM_002012	FHIT (FRA3B)	Fragile Histidine Triad	apoptosis, Regulation of transcription
24	Wagatsuma et al	16	6p21.3	NR_028032	HCG9 (HLA)	HLA Complex Group 9 (Non-Protein Coding)	--
25	Coutier et al	16	8q24.1	NM_002467	MYC	V-Myc Avian Myelocytomatosis Viral Oncogene Homolog	cell cycle regulation	PO
26	Coutier et al	18	2q24	NM_004688	NMI	N-Myc (And STAT) Interactor	inflammatory response
27	Coutier et al	18	8q24	NM_002467	MYC	V-Myc Avian Myelocytomatosis Viral Oncogene Homolog	cell cycle arrest	PO
28	Hori et al	16	8q24.1	NM_002467	MYC	V-Myc Avian Myelocytomatosis Viral Oncogene Homolog	cell cycle arrest	PO
29	Smith et al	16	7p11.2	NM_005228	EGFR	Epidermal Growth Factor Receptor	cell proliferation and migration
30	Smith et al	16	7p13	NM_021130	PPIA	Peptidylprolyl Isomerase A (Cyclophilin A)	Interaction virus- host
31	Smith et al	18	1q12	NM_002961	S100A4	S100 Calcium Binding Protein A4	Signaling of I Kappa B kinase
32	Smith et al	18	1q21	NM_022359	PDE4DIP	Phosphodiesterase 4D Interacting Protein	complex assembly of cellular proteins
33	Smith et al	18	1p21.2	NM_000699	AMY2A	Amylase, Alpha 2A (Pancreatic)	carbohydrate metabolism
34	Smith et al	18	1p31.2	NM_001924	GADD45A	Growth Arrest And DNA-Damage-Inducible, Alpha	cell cycle arrest	ST
35	Smith et al	18	10q23.31	NM_000314	PTEN	Phosphatase And Tensin Homolog	cell cycle mitotic transition	ST
36	Smith et al	18	10q24.2	NM_032709	PYROXD2	Pyridine Nucleotide-Disulphide Oxidoreductase Domain 2	--
37	Smith et al	18	10q25.2	NM_004281	BAG3	BCL2-Associated Athanogene 3	Apoptosis
38	Smith et al	18	12q24	NM_019887	DIABLO	Diablo, IAP-Binding Mitochondrial Protein	Apoptosis
39	Smith et al	18	12q24.13	NM_020993	BCL7A	B-Cell CLL/Lymphoma 7A	Negative regulation of transcription
40	Smith et al	18	12q24.2	NM_172226	CAMKK2	Calcium/Calmodulin-Dependent Protein Kinase Kinase 2, Beta	Kinase regulation
41	Choo et al	16	1p34	NM_004964	HDAC1	Histone Deacetylase 1	Cell cycle mytotic	--
42	Choo et al	16	2q34	NM_001039538	MAP2	Microtuule-Associated Protein 2	microtubule organization
43	Choo et al	16	7p22	NM_032415	CARD11	Caspase Recruitment Domain Family, Member 11	Metabolic process
44	Choo et al	16	8p12	NM_001009552	PPP2CB	Protein Phosphatase 2, Catalytic Subunit, Beta Isozyme	Gene expression regulation
45	Gilles et al	33	9q13	NM_000144	FXN	Frataxin	ion transport
46	Gilles et al	33	13q33-34	NM_000123, NM_021033	ERCC5, RAP2A	Excision Repair Cross-Complementation Group 5, RAP2A, Member Of RAS Oncogene Family	DNA repair, cytoskeleton remodeling
47	Mark et al	16	13q14	NM_006022	TSC22D1	TSC22 Domain Family, Member 1	apoptosis
48	Wilke et al	16	3p14.2	NM_002012	FHIT (FRA3B)	Fragile Histidine Triad	apoptosis, transcription regulation
49	Gallego et al	18	12q15	NM_003483	HMGA2	High Mobility Group AT-Hook 2	Cell division	PO
50	Reuter et al	68	18q21	NM_001039360	ZBTB7C	Zinc Finger And BTB Domain Containing 7C	Binding of proteins and nucleic acids	ST
51	Koopman et al	16	3p14	NM_002012	FHIT (FRA3B)	Fragile Histidine Triad	apoptosis, transcription regulation
52	Koopman et al	16	14q
53	Koopman et al	45	1q21-23	NM_005987, NM_003125	SPRR1A, SPRR1B	Small Proline-Rich Protein 1A, Small Proline-Rich Protein 1B	Keratinization
54	Koopman et al	45	3p
55	Koopman et al	45	22q13	NM_006739	MCM5	Minichromosome Maintenance Complex Component 5	Cell cycle- DNA replication	PO
56	Koopman et al	67	3q26-29	NR_001566, NM_004087	TERC, DLG1.	Telomerase RNA Component, Discs, Large Homolog 1 (Drosophila)	virus - host interaction
57	Koopman et al	67	13q
58	Thorland et al	16	1q21	XM_006711274	USP21	Ubiquitin Specific Peptidase 21	Regulation of transcription
59	Thorland et al	16	6p22.2	NM_030950	TRIM27	Tripartite Motif Containing 27	Cell proliferation
60	Thorland et al	16	17q23	117.874–118.046
61	Kalantari et al	16	1q25	NM_003292	TPR	Translocated Promoter Region, Nuclear Basket Protein	Cell cycle - Cell division	--
62	Kalantari et al	16	3q28	NM_004454	ETV5	Ets Variant 5	Cell differentiation
63	Kalantari et al	16	6p25	NM_001453	FOXC1 (FKHL7)	Forkhead Box C1	Regulation of transcription
64	Kalantari et al	16	11p14	NM_145650	MUC15	Mucin 15, Cell Surface Associated	Metabolic process-protein process
65	Kalantari et al	16	13q22	NM_144777	SCEL	Sciellin	Embryonic development
66	Kalantari et al	16	18q22	NM_019022	TMX3	Thioredoxin-Related Transmembrane Protein 3	Homeostasis
67	Luft et al	16	1q41	NM_002763	PROX1	Prospero Homeobox 1	CC - positive regulation of cell cycle	ST
68	Luft et al	16	2q22	NR_026904, NM_018557	PABPC1P2, LRP1B	Poly(A) Binding Protein, Cytoplasmic 1 Pseudogene 2; Low Density Lipoprotein Receptor-Related Protein 1B	--, endocytosis
69	Luft et al	16	7q31	NM_001127500	MET	MET Proto-Oncogene, Receptor Tyrosine Kinase	Cell proliferation
70	Luft et al	16	14q24.3	NM_003744	NUMB	Numb Homolog (Drosophila)	Neurogenesis
71	Luft et al	16	17q22	NM_002737	PRKCA	Protein Kinase C, Alpha	apoptosis, angiogenesis, cell adhesion
72	Luft et al	18	7q31	NM_001127500	MET	MET Proto-Oncogene, Receptor Tyrosine Kinase	Cell proliferation
73	Luft et al	18	8p11.2	NM_003012	SFRP1	Secreted Frizzled-Related Protein 1	Cell differentiation
74	Shera et al	18	2q32	NM_006287	TFPI	Tissue Factor Pathway Inhibitor (Lipoprotein-Associated Coagulation Inhibitor)	Homeostasis
75	Shera et al	18	2q36	XM_005246374	EPHA4	EPH Receptor A4	Cell adhesion
76	Shera et al	18	3p25	NM_002880	RAF1	Raf-1 Proto-Oncogene, Serine/Threonine Kinase	apoptosis
77	Shera et al	18	6p24	NM_175745	CAGE1	Cancer Antigen 1	cell progression
78	Shera et al	18	16p12	NM_000418	IL4R	Interleukin 4 Receptor	Immune response
79	Shera et al	18	17q21	NM_020038	ABCC3	ATP-Binding Cassette, Sub-Family C (CFTR/MRP), Member 3	Membrane transport
80	Brink et al	16	8q24	NM_002467	MYC	V-Myc Avian Myelocytomatosis Viral Oncogene Homolog	cell cycle arrest	PO
81	Brink et al	16	17q21-23	NM_005082	TRIM25	Tripartite Motif Containing 25	innate immunity
82	Brink et al	18	1q42	NM_000120	EPHX1	Epoxide Hydrolase 1, Microsomal (Xenobiotic)	Detoxification
83	Brink et al	18	8q24	NM_002467	MYC	V-Myc Avian Myelocytomatosis Viral Oncogene Homolog	cell cycle arrest	PO
84	Brink et al	18	17q21-23	NM_003161	RPS6KB1	Ribosomal Protein S6 Kinase, 70kDa, Polypeptide 1	CC-regulation of the cell cycle transition	--
85	Einstein et al	16	14q32.3	NM_006291	TNFAIP2	Tumor Necrosis Factor, Alpha-Induced Protein 2	Exocytosis
86	Peitsaro et al	33	5p14	50166–50181
87	Wentzensen et al	16	1q21	NM_000565	IL6R	Interleukin 6 Receptor	cell growth
88	Wentzensen et al	16	1q32	NM_000228	LAMB3	Laminin, Beta 3	Cell adhesion
89	Wentzensen et al	16	1p36	NM_002631	PGD	Phosphogluconate Dehydrogenase	Metabolic process
90	Wentzensen et al	16	2q23	NM_006186	NR4A2	Nuclear Receptor Subfamily 4, Group A, Member 2	gene expression, transcription
91	Wentzensen et al	16	2p24	NM_005378	MYCN	V-Myc Avian Myelocytomatosis Viral Oncogene Neuroblastoma Derived Homolog	Regulation of transcription
92	Wentzensen et al	16	2q24	NM_003628	PKP4	Plakophilin 4	Cell adhesion
93	Wentzensen et al	16	2q31	NM_006164	NFE2L2	Nuclear Factor, Erythroid 2-Like 2	cellular response to stress
94	Wentzensen et al	16	2q32	NM_006287	TFPI	Tissue Factor Pathway Inhibitor (Lipoprotein-Associated Coagulation Inhibitor)	Homeostasis
95	Wentzensen et al	16	2q33	NM_012092	ICOS	Inducible T-Cell Co-Stimulator	Immune response
96	Wentzensen et al	16	3q21	NM_002899	RBP1	Retino Binding Protein 1, Cellular	Metabolic process
97	Wentzensen et al	16	3q28	NM_004454	ETV5	Ets Variant 5	Cell differentiation
98	Wentzensen et al	16	4p16	NM_005980	S100P	S100 Calcium Binding Protein P	Cell migration
99	Wentzensen et al	16	4q21	NM_005409	CXCL11	Chemokine (C-X-C Motif) Ligand 11	Inflammatory and immune response
100	Wentzensen et al	16	4q31	NM_018315	FBXW7	F-Box And WD Repeat Domain Containing 7, E3 Ubiquitin Protein Ligase	CC -regulation of the cell cycle, phase transition	ST
101	Wentzensen et al	16	5q31	NM_022481	ARAP3	ArfGAP With RhoGAP Domain, Ankyrin Repeat And PH Domain 3	regulation of cell migration
102	Wentzensen et al	16	5q35	NM_014757	MAML1	Mastermind-Like 1 (Drosophila)	Regulation of transcription
103	Wentzensen et al	16	6q21	NM_002037	FYN	FYN Proto-Oncogene, Src Family Tyrosine Kinase	adaptive immunity
104	Wentzensen et al	16	6q25	NM_000125	ESR1	Estrogen Receptor 1	Regulation of transcription
105	Wentzensen et al	16	7q21	NM_000927	ABCB1	ATP-Binding Cassette, Sub-Family B (MDR/TAP), Member 1	cell membrane transport
106	Wentzensen et al	16	8q21.3	NM_001024688	NBN	Nibrin	cell cycle arrest	ST
107	Wentzensen et al	16	8p23	NM_017884	PINX1	PIN2/TERF1 Interacting, Telomerase Inhibitor 1	regulation of telomerase activity
108	Wentzensen et al	16	8q24	NM_002467	MYC	V-Myc Avian Myelocytomatosis Viral Oncogene Homolog	cell cycle arrest	PO
109	Wentzensen et al	16	9p13	NM_032226	ZCCHC7	Zinc Finger, CCHC Domain Containing 7	Nucleolus
110	Wentzensen et al	16	9q22	NM_001827	CKS2	CDC28 Protein Kinase Regulatory Subunit 2	CC -cell division	OG
111	Wentzensen et al	16	9q34	NM_017617	NOTCH1	Notch 1	Cell differentiation
112	Wentzensen et al	16	10p15	NM_017422	CALML5	Calmodulin-Like 5	Translation signal
113	Wentzensen et al	16	10q22	NM_178451	MSS51	MSS51 Mitochondrial Translational Activator	Mitochondrial translational activator
114	Wentzensen et al	16	10q23.31	NM_000314	PTEN	Phosphatase And Tensin Homolog	CC - mitotic cell cycle transition	ST
115	Wentzensen et al	16	10q26	NM_002775	HTRA1	HtrA Serine Peptidase 1	Cell growth regulation
116	Wentzensen et al	16	13q14	NM_006022	TSC22D1	TSC22 Domain Family, Member 1	apoptosis
117	Wentzensen et al	16	13q21	NM_004392	DACH1	Dachshund Family Transcription Factor 1	Regulation of DNA replication
118	Wentzensen et al	16	13q21.2	NM_001042517	DIAPH3	Diaphanous-Related Formin 3	cytoskeleton organization
119	Wentzensen et al	16	13q22	NM_007249	KLF12	Kruppel-Like Factor 12	regulation of transcription
120	Wentzensen et al	16	14q24.1	NM_018375	SLC39A9	Solute Carrier Family 39, Member 9	ion transport
121	Wentzensen et al	16	15q15	NM_002875, NM_133487	RAD51	RAD51 Recombinase	DNA repair
122	Wentzensen et al	16	16q12	NM_004530	MMP2	Matrix Metallopeptidase 2	Degradation of collagen
123	Wentzensen et al	16	17q12	NM_004448	ERBB2	Erb-B2 Receptor Tyrosine Kinase 2	Regulation of transcription
124	Wentzensen et al	16	19q13	NM_021102	SPINT2	Serine Peptidase Inhibitor, Kunitz Type, 2	regulation of cellular mobility
125	Wentzensen et al	16	20p11	NM_015338	ASXL1	Additional Sex Combs Like Transcriptional Regulator 1	Regulation of transcription
126	Wentzensen et al	16	20p12	NM_002592	PCNA	Proliferating Cell Nuclear Antigen	DNA repair
127	Wentzensen et al	16	21q22	NM_001256295	ETS2	V-Ets Avian Erythroblastosis Virus E26 Oncogene Homolog 2	Regulation of transcription
128	Wentzensen et al	18	1q43	NM_006027	EXO1	Exonuclease 1	DNA repair, meiosis
129	Wentzensen et al	18	3p21	NM_014366	GNL3	Guanine Nucleotide Binding Protein-Like 3 (Nucleolar)	Cell proliferation
130	Wentzensen et al	18	3q28	NM_004454	ETV5	Ets Variant 5	Cell differentiation
131	Wentzensen et al	18	4q21	NM_005409	CXCL11	Chemokine (C-X-C Motif) Ligand 11	Inflammatory and immunological response
132	Wentzensen et al	18	8p11.2	NM_003012	SFRP1	Secreted Frizzled-Related Protein 1	Cell differentiation
133	Wentzensen et al	18	8q21.3	NM_001024688	NBN	Nibrin	cell cycle arrest	ST
134	Wentzensen et al	18	8q24	NM_002467	MYC	V-Myc Avian Myelocytomatosis Viral Oncogene Homolog	cell cycle arrest	PO
135	Wentzensen et al	18	12q21	NM_002345	LUM	Lumican	Metabolic process - carbohydrates
136	Wentzensen et al	18	14q13	NM_013448	BAZ1A	Bromodomain Adjacent To Zinc Finger Domain, 1A	Regulation of transcription
137	Wentzensen et al	18	17q23	NM_030938	VMP1	Vacuole Membrane Protein 1	Cell adhesion
138	Wentzensen et al	18	21q21	NM_006988	ADAMTS1	ADAM Metallopeptidase With Thrombospondin Type 1 Motif, 1	Cell reponse
139	Ferber et al	18	1q31.1	AL391824
140	Ferber et al	18	1q32.2	AC084393
141	Ferber et al	18	2q22.1	AC108036
142	Ferber et al	18	5p13.2	AC010386
143	Ferber et al	18	5q15	AC007833
144	Ferber et al	18	5p15	AY007685
145	Ferber et al	18	6q26-27	AL078605
146	Ferber et al	18	7q31	AC079453
147	Ferber et al	18	8q21.1	AC023194, AF311103,
148	Ferber et al	18	8q24	NM_002467	MYC	V-Myc Avian Myelocytomatosis Viral Oncogene Homolog	cell cycle arrest	PO
149	Ferber et al	18	8q24.1	AC027531, AC020688, AC018992, AC018714
150	Ferber et al	18	8q24.2	AF315312, AC103705
151	Ferber et al	18	9q22	AC016667
152	Ferber et al	18	9q22.1	NM_001018065	NTRK2	Neurotrophic Tyrosine Kinase, Receptor, Type 2	Cell differentiation, neurogenesis
153	Ferber et al	18	12q14.3	AC090023
154	Ferber et al	18	14q24.1	AL132986
155	Ferber et al	18	14q24.3	AF111169
156	Ferber et al	18	15q23	AC026636
157	Ferber et al	18	19q13	AC005794, AC022516
158	Ferber et al	18	19p13	AC022098
159	Thorland et al	16	1q41	AL358973
160	Thorland et al	16	3p14.1	AC016900
161	Thorland et al	16	3q26.1	AC021100
162	Thorland et al	16	5p15.3	AC010634
163	Thorland et al	16	5q31.1	AC010238
164	Thorland et al	16	5q35	AC027312, AC008719
165	Thorland et al	16	6q21	AL109920
166	Thorland et al	16	8q21.3	AC004003
167	Thorland et al	16	9p24.1	AL162253,
168	Thorland et al	16	9q34.3	AL603784
169	Thorland et al	16	10q22	AC010163
170	Thorland et al	16	11p15.5	AC061979
171	Thorland et al	16	12q13	AC027750
172	Thorland et al	16	12q21.31	AC025568
173	Thorland et al	16	12q23.1	AC008149
174	Thorland et al	16	13q21	AL512452
175	Thorland et al	16	13q22.2	AL162376, AL138964
176	Thorland et al	16	14q13.3	AL079303
177	Thorland et al	16	15q15	95H10
178	Thorland et al	16	17q23.2	AC004686, AC006600
179	Thorland et al	16	20p12.1	AL118510
180	Ziegert et al	16	2q21	NM_018557	LRP1B	Low Density Lipoprotein Receptor-Related Protein 1B	Endocytosis
181	Ziegert et al	16	2q22	NM_014795	ZEB2	Zinc Finger E-Box Binding Homeobox 2	Regulation of transcription
182	Ziegert et al	16	2q34	NM_000465	BARD1	BRCA1 Associated RING Domain 1	CC- cell cycle termination	ST
183	Ziegert et al	16	3p21	NM_002375.4	MAP4	Microtubule-Associated Protein 4	CC - cell division	--
184	Ziegert et al	16	3q27	NM_002916	RFC4	Replication Factor C (Activator 1) 4, 37kDa	DNA repair
185	Ziegert et al	16	4q21	NM_017593	BMP2K (BIKE)	BMP2 Inducible Kinase	regulation of bone mineralization
186	Ziegert et al	16	6p24	NM_175745	CAGE1	Cancer Antigen 2	tumor progression
187	Ziegert et al	16	7p22	NM_004080	DGKB	Diacylglycerol Kinase, Beta 90kDa	intracellular signal transduction
188	Ziegert et al	16	9p22	NM_005596	NFIB	Nuclear Factor I/B	Transcription regulation and DNA replication
189	Ziegert et al	16	16q24	NM_001257	CDH13	Cadherin 13	Cell adhesion
190	Ziegert et al	16	Xp22	NM_016610	TLR8	Toll-Like Receptor 8	innate immunity, inflammatory response
191	Ziegert et al	18	1q42	XM_375853	HEART1	HEAT repeat-containing protein 1	Biogenesis of ribosomes
192	Ziegert et al	18	4p15	NM_002589.2	PCDH7	Protocadherin 7	Cell adhesion
193	Ziegert et al	18	6p23	NM_001251901	CD83	CD83 Molecule	Defense reponse
194	Ziegert et al	18	8q24	NM_022783	DEPTOR (FLJ12428)	DEP Domain Containing MTOR-Interacting Protein	negative regulation of cell size
195	Ziegert et al	18	9q34	NM_004938	DAPK1	Death-Associated Protein Kinase 1	Apoptosis
196	Ziegert et al	18	17q23	NM_030938	VMP1	Vacuole Membrane Protein 1	Cell adhesion
197	Ferber et al	18	8q24.13	NM_002467	MYC	V-Myc Avian Myelocytomatosis Viral Oncogene Homolog	cell cycle arrest	PO
198	Yu et al	16	1q21.1	NM_020672	S100A14	S100 Calcium Binding Protein A14	apoptosis
199	Yu et al	16	1q41	NM_001618	PARP1	Poly (ADP-Ribose) Polymerase 1	DNA repair, transcription
200	Yu et al	16	2q22.3	NR_033870	TEX41	Testis Expressed 41 (Non-Protein Coding)	---
201	Yu et al	16	2q24.1	NM_003628	PKP4	Plakophilin 4	Cell adhesion
202	Yu et al	16	3p14.1	NM_002012	FHIT (FRA3B)	Fragile Histidine Triad	apoptosis, transcription regulation
203	Yu et al	16	4q13.3	NM_000584	CXCL8	Chemokine (C-X-C Motif) Ligand 8	cell cycle arrest	PO
204	Yu et al	16	4q31.21	NM_000901	NR3C2	Nuclear Receptor Subfamily 3, Group C, Member 2	Trancription regulation
205	Yu et al	16	5p15	NM_198253	TERT	Telomerase Reverse Transcriptase	Biosynthetic RNA process
206	Yu et al	16	5p15.3	NM_013232	PDCD6	Programmed Cell Death 6	Apoptosis, angiogenesis
207	Yu et al	16	5q31.1	NM_002715	PPP2CA	Protein Phosphatase 2, Catalytic Subunit, Alpha Isozyme	CC -mitotic cell cycle	ST
208	Yu et al	16	5q33.1	NM_002084	GPX3	Glutathione Peroxidase 3	Metabolic process, peroxidation
209	Yu et al	16	5q35	NM_014757	MAML1	Mastermind-Like 1 (Drosophila)	Regulation of transcription
210	Yu et al	16	6q21	NM_002037	FYN	FYN Proto-Oncogene, Src Family Tyrosine Kinase	adaptive immunity
211	Yu et al	16	8q21.3	NM_145269	FAM92A1	Family With Sequence Similarity 92, Member A1	--
212	Yu et al	16	9p23-24.3	NM_002839	PTPRD	Protein Tyrosine Phosphatase, Receptor Type, D	neuron differentiation
213	Yu et al	16	9p24.1	NM_005596	NFIB	Nuclear Factor I/B	regulation of transcription and DNA replication
214	Yu et al	16	9q34.3	NM_006266	RALGDS	Ral Guanine Nucleotide Dissociation Stimulator	regulation of catalytic activity
215	Yu et al	16	10p15.1	NM_017422	CALML5	Calmodulin-Like 5	signal transduction
216	Yu et al	16	10q23.31	NM_000314	PTEN	Phosphatase And Tensin Homolog	CC - mitotic cell cycle transition	ST
217	Yu et al	16	11q12.13
218	Yu et al	16	11q14.3	NM_004549	NDUFC2	NADH Dehydrogenase (Ubiquinone) 1, Subcomplex Unknown, 2, 14.5kDa	Cell metabolic process
219	Yu et al	16	11p15.5	NR_002196	H19	H19, Imprinted Maternally Expressed Transcript	--
220	Yu et al	16	12q13	NM_014191	SCN8A	Sodium Channel, Voltage Gated, Type VIII Alpha Subunit	Ion transport
221	Yu et al	16	12q21.31	NM_152588	TMTC2	Transmembrane And Tetratricopeptide Repeat Containing 2	Homeostasis
222	Yu et al	16	12q23.1	NM_181861.1	APAF-1	Apoptotic Peptidase Activating Factor 1	Apoptosis
223	Yu et al	16	13q22.2	NM_001730	KLF5	Kruppel-Like Factor 5 (Intestinal)	Regulation of transcription
224	Yu et al	16	15q15	NM_002875, NM_133487	RAD51	RAD51 Recombinase	DNA repair
225	Yu et al	16	17q21.2	NM_000526	KRT14	Keratin 14, Type I	cell union assembly
226	Yu et al	16	17q23.2	NM_020748	INTS2	Integrator Complex Subunit 2	RNAsn processing
227	Yu et al	16	17q25.3	NM_152468	TMC8	Transmembrane Channel-Like 8	Ion transport
228	Yu et al	16	19q13.42	NM_001013	RPS9	Ribosomal Protein S9	Metabolic processes of cellular proteins
229	Yu et al	16	20p12.1	NR_072977	MKKS	McKusick-Kaufman Syndrome	Sensory transduction, vision
230	Yu et al	16	20p12.13
231	Yu et al	18	1q31	NM_000572	IL10	Interleukin 10	Negative regulation of apoptosis
232	Yu et al	18	2p15	NM_003400	XPO1 (CRM1)	exportin 1	CC - mitotico, trasnporte	ST
233	Yu et al	18	2q33.2	NM_005214	CTLA-4	Cytotoxic T-Lymphocyte-Associated Protein 4	Immunity
234	Yu et al	18	2q33.3	NM_001228	CASP8	Caspase 8, Apoptosis-Related Cysteine Peptidase	Apoptosis
235	Yu et al	18	3p14.2	NM_002012	FHIT (FRA3B)	Fragile Histidine Triad	apoptosis, regulation transcription
236	Yu et al	18	3q27.1	NM_018358	ABCF3	ATP-Binding Cassette, Sub-Family F (GCN20), Member 3	antiviral defense
237	Yu et al	18	4p16	NM_005980	S100P	S100 Calcium Binding Protein P	Cell migration
238	Yu et al	18	9p21.3	NM_000077	CDKN2A	Cyclin-Dependent Kinase Inhibitor 2A	cell cycle arrest	ST
239	Yu et al	18	9p22	NM_024013	IFNA1	Interferon, Alpha 1	Antiviral defense
240	Yu et al	18	10q22.1	NM_018344	SLC29A3	Solute Carrier Family 29 (Equilibrative Nucleoside Transporter), Member 3	transmembrane transport
241	Yu et al	18	14q32.2	NR_002766	MEG3	Maternally Expressed 3 (Non-Protein Coding)	--
242	Yu et al	18	16p13.3	NM_005823	MSLN	Mesothelin	Cell adhesion
243	Yu et al	18	18q12.1	NM_030632	ASXL3	Additional Sex Combs Like Transcriptional Regulator 3	Regulation of transcription
244	Yu et al	18	22q13.1	NM_006739	MCM5	Minichromosome Maintenance Complex Component 5	CC -DNA replication	PO
245	Hopman et al	16/18	3q26	NR_001566	TERC	Telomerase RNA Component	--
246	Dall et al	16	1q44	244,169,110 – 244,169,844 pb
247	Dall et al	16	2p24.1	NM_005378	MYCN	V-Myc Avian Myelocytomatosis Viral Oncogene Neuroblastoma Derived Homolog	Regulation of transcription
248	Dall et al	16	3q24	NM_003875	GMPS	Guanine Monphosphate Synthase	Purine biosynthesis
249	Dall et al	16	3q28	NM_005578	LPP	LIM Domain Containing Preferred Translocation Partner In Lipoma	Cell adhesion
250	Dall et al	16	4q13.3	NM_212557	AMTN	Amelotin	Cell adhesion
251	Dall et al	16	4q21.23	NM_005935	AFF3	AF4/FMR2 Family, Member 3	Regulation of transcription
252	Dall et al	16	4q31.21	NM_018315	FBXW7	F-Box And WD Repeat Domain Containing 7, E3 Ubiquitin Protein Ligase	CC - cell cycle regulation - phase transition	ST
253	Dall et al	16	4q35.2	NM_001293798	DUX4	Double Homeobox 4	Transcription regulation
254	Dall et al	16	5q11.2	XM_042066	MAP3K1	Mitogen-Activated Protein Kinase Kinase Kinase 1, E3 Ubiquitin Protein Ligase	CC - regulation of the mitotic cell cycle	ST
255	Dall et al	16	8p11.21	NM_006766	KAT6A (MYST3)	K(Lysine) Acetyltransferase 6A	Transcription regulation
256	Dall et al	16	8q24.21	NM_002467	MYC	V-Myc Avian Myelocytomatosis Viral Oncogene Homolog	cell cycle arrest	PO
257	Dall et al	16	9p24.3	NM_004972	JAK2	Janus Kinase 2	adaptive immunity, innate immunity
258	Dall et al	16	10q22.1	NM_012330	KAT6B (MYST4)	K(Lysine) Acetyltransferase 6B	Transcription regulation
259	Dall et al	16	12q14.3	NM_000075, NM_006880	CDK4, MDM2	Cyclin-Dependent Kinase 4, MDM2 Proto-Oncogene, E3 Ubiquitin Protein Ligase	CC -cell division, Cell cycle regulation	OG, OG
260	Dall et al	16	16p13.3	NM_000548	TSC2	Tuberous Sclerosis 2	cell cycle arrest	ST
261	Dall et al	16	17q12	NM_000267	NF1	Neurofibromin 1	Negative regulation of apoptosis
262	Dall et al	16	18q21.2	NM_006785	MALT1	MALT1 Paracaspase	apoptosis
263	Dall et al	16	19q13.31	NM_000400	ERCC2	Excision Repair Cross-Complementation Group 2	Transcription regulation
264	Dall et al	16	21q22.1	NM_001396	DYRK1A	Dual-Specificity Tyrosine-(Y)-Phosphorylation Regulated Kinase 1A	CC - mitotic cell cycle	--
265	Dall et al	16	22q12.1	NM_001005735	CHEK2	Checkpoint Kinase 2	CC - cell division, mitosis	ST
266	Dall et al	16	Xp22.32	NM_016562	TLR7	Toll-Like Receptor 7	adaptive immunity, innate immunity
267	Kraus et al	16	1p36.11	NM_178122	STPG1	Sperm-Tail PG-Rich Repeat Containing 1	Apoptosis
268	Kraus et al	16	2p13.1	NM_001381	DOK1	Docking Protein 1, 62kDa (Downstream Of Tyrosine Kinase 1)	Signal transduction
269	Kraus et al	16	2p24.3	NM_005378	MYCN	V-Myc Avian Myelocytomatosis Viral Oncogene Neuroblastoma Derived Homolog	Regulation of transcription
270	Kraus et al	16	4q23	NM_001968	EIF4E	Eukaryotic Translation Initiation Factor 4E	CC - cell cycle regulation	OG
271	Kraus et al	16	8q12.1	NM_147189	FAM110B (C8orf72)	Family With Sequence Similarity 110, Member B	tumor progression
272	Kraus et al	16	8q24.21	NM_002467	MYC	V-Myc Avian Myelocytomatosis Viral Oncogene Homolog	cell cycle arrest	PO
273	Kraus et al	16	9p24.1	XM_039698	RIC1	RAB6A GEF Complex Partner 1	Catabolic process of cellular proteins
274	Kraus et al	16	13q22.1	BG18279
275	Kraus et al	16	17q21.2	NM_005801	EIF1	Eukaryotic Translation Initiation Factor 1	Regulation of the start of translation
276	Kraus et al	16	19p13.11	XM_036218	ZNF506	Zinc Finger Protein 506	Regulation of transcription
277	Kraus et al	16	19q13.2	NM_002483	CEACAM6	Carcinoembryonic Antigen-Related Cell Adhesion Molecule 6 (Non-Specific Cross Reacting Antigen)	Cell-Cell signaling
278	Kraus et al	16	20p11.21	NM_013281	FLRT3	Fibronectin Leucine Rich Transmembrane Protein 3	Development of proteins
279	Kraus et al	18	2p22.1	NM_018557	LRP1B	Low Density Lipoprotein Receptor-Related Protein 1B	Endocytosis
280	Kraus et al	18	2q24.2	NM_000888	ITGB6	Integrin, Beta 6	Cell adhesion
281	Kraus et al	18	2p25.1	NM_001037160	CYS1	Cystin 1	organization of organelles
282	Kraus et al	18	2q34	NM_003879	CFLAR	CASP8 And FADD-Like Apoptosis Regulator	Apoptosis
283	Kraus et al	18	4p12	NM_003328	TXK	TXK Tyrosine Kinase	Adaptive immunity
284	Kraus et al	18	4p13.3	NM_003924	PHOX2B	Paired-Like Homeobox 2b	Nervous system
285	Kraus et al	18	4p15.31	NR_002813	KCNIP4	Kv Channel Interacting Protein 4	Ion transport
286	Kraus et al	18	4q28.3	XM_011531800	SLC7A11	Solute Carrier Family 7 (Anionic Amino Acid Transporter Light Chain, Xc- System), Member 11	amino acid transport
287	Kraus et al	18	5q31.3	NR_046680	ARHGAP26	Rho GTPase Activating Protein 26	Activation of GTPase
288	Kraus et al	18	5q33.1	NM_024577	SH3TC2	SH3 Domain And Tetratricopeptide Repeats 2	Protein transport
289	Kraus et al	18	6p22.1	NM_024639	ZNF322	Zinc Finger Protein 322	Regulation of transcription
290	Kraus et al	18	6p25	NM_001003698	RREB1	Ras Responsive Element Binding Protein 1	Regulation of transcription
291	Kraus et al	18	7q31.1	NM_032549	IMMP2L	IMP2 Inner Mitochondrial Membrane Peptidase-Like (S. Cerevisiae)	Ovulation, spermatogenesis
292	Kraus et al	18	8q21.2	NM_001951	E2F5	E2F Transcription Factor 5, P130-Binding	CC - cell cycle regulation	--
293	Kraus et al	18	8q24.21	NM_002467	MYC	V-Myc Avian Myelocytomatosis Viral Oncogene Homolog	cell cycle arrest	PO
294	Kraus et al	18	10q24.31	NM_006993	NPM3	Nucleophosmin/Nucleoplasmin 3	rRNA processing
295	Kraus et al	18	12p11.2	NM_005086	SSPN	Sarcospan	Cell adhesion
296	Kraus et al	18	13q22.1	NM_001730	KLF5	Kruppel-Like Factor 5 (Intestinal)	Regulation of transcription
297	Kraus et al	18	14q11.2	NM_017815	HAUS4	HAUS Augmin-Like Complex, Subunit 4	CC - cell division, mitosis	--
298	Kraus et al	18	15q21.1	NM_031226	CYP19A1	Cytochrome P450, Family 19, Subfamily A, Polypeptide 1	Metabolic process
299	Kraus et al	18	15q25.3	NR_046012	AGBL1	ATP/GTP Binding Protein-Like 1	Component of the cytosol
300	Kraus et al	18	19q13.11	NM_021910	FXYD3	FXYD Domain Containing Ion Transport Regulator 3	Ion transport
301	Kraus et al	18	20p12.1	NM_013281	FLRT3	Fibronectin Leucine Rich Transmembrane Protein 3	Development of proteins
302	Kraus et al	18	Xp22.31	NM_016562	TLR7	Toll-Like Receptor 7	Innate immunity, inflammatory response
303	Kraus et al	18	Xq25	NM_003069	SMARCA1	SWI/SNF Related, Matrix Associated, Actin Dependent Regulator Of Chromatin, Subfamily A, Member 1	Regulation of transcription
304	Kraus et al	31	2q32.2	NM_144708	ANKAR	Ankyrin And Armadillo Repeat Containing	Regulation of transcription
305	Kraus et al	31	17q21.2	NR_033415	KRT42P	Keratin 42 Pseudogene	--
306	Kraus et al	33	6q15	NM_001137667	CASP8AP2	Caspase 8 Associated Protein 2	CC, apoptosis
307	Kraus et al	33	8q22.3	NM_024915	GRHL2	Grainyhead-Like 2 (Drosophila)	Regulation of transcription
308	Kraus et al	33	9q21.13	NM_000700	ANXA1	Annexin A1	Inflammatory and immunological response
309	Kraus et al	33	11p15.4	NM_001098579	MRVI1	Murine Retrovirus Integration Site 1 Homolog	Signaling mediated by cGMP
310	Kraus et al	33	16q22.1	NM_032382	COG8	Component Of Oligomeric Golgi Complex 8	Protein transport
311	Kraus et al	33	18q11.2	NM_153211	TTC39C	Tetratricopeptide Repeat Domain 39C	CC - anaphase	--
312	Kraus et al	33	Xp22.2	NM_001098624	MID1	Midline 1	Organization of microtubules
313	Kraus et al	45	1p21.3	NG_008817	EEF1A1P11	Eukaryotic Translation Elongation Factor 1 Alpha 1 Pseudogene 11	--
314	Kraus et al	45	2q22.1	NM_018557	LRP1B	Low Density Lipoprotein Receptor-Related Protein 1B	Endocytosis
315	Kraus et al	45	2q24.1	NM_001083112	GPD2	Glycerol-3-Phosphate Dehydrogenase 2 (Mitochondrial)	metabolic process - lipids
316	Kraus et al	45	2q33.3	NM_001042599	ERBB4	Erb-B2 Receptor Tyrosine Kinase 4	apoptosis, transcription regulation
317	Kraus et al	45	3p26.2	NM_016821	OGG1	8-Oxoguanine DNA Glycosylase	DNA repair
318	Kraus et al	45	3q28	NR_126419	P3H2-LEPREL1	Prolyl 3-Hydroxylase 2	Metabolic process - collagen
319	Kraus et al	45	4q13.3	NM_000584	CXCL8	Chemokine (C-X-C Motif) Ligand 8	cell cycle arrest	PO
320	Kraus et al	45	4q32.3	NM_003264	TLR2	Toll-Like Receptor 2	Innate immunity, inflammatory response
321	Kraus et al	45	7p13	NM_021130	PPIA	Peptidylprolyl Isomerase A (Cyclophilin A)	Virus-host interaction
322	Kraus et al	45	7q31.2	NM_000492	CFTR	Cystic Fibrosis Transmembrane Conductance Regulator (ATP-Binding Cassette Sub-Family C, Member 7)	Ion transport
323	Kraus et al	45	8q24.21	NM_002467	MYC	V-Myc Avian Myelocytomatosis Viral Oncogene Homolog	cell cycle arrest	PO
324	Kraus et al	45	9p11.2	NM_002771		--	--
325	Kraus et al	45	9p12	NM_004323	BAG1	BCL2-Associated Athanogene	Apoptosis
326	Kraus et al	45	9p13.1	NM_032226	ZCCHC7	Zinc Finger, CCHC Domain Containing 7	Zinc ion bond
327	Kraus et al	45	11q22.2	NM_002423	MMP7	Matrix Metallopeptidase 7	Degradation of collagen
328	Kraus et al	45	12q21.33	NM_001731	BTG1	B-Cell Translocation Gene 1, Anti-Proliferative	Negative regulation of the cellular growth
329	Kraus et al	45	13q21.32	NM_203487	PCDH9	Protocadherin 9	Cell adhesion
330	Kraus et al	45	13q22.1	BG182794
331	Kraus et al	45	14q24.1	NM_002877	RAD51B	RAD51 Paralog B	CC - G2 / S transition of mitotic CC	ST
332	Kraus et al	45	17q21.2	NM_000526	KRT14	Keratin 14, Type I	Cell binding assembly
333	Kraus et al	45	20q13.2	NM_000114	EDN3	Endothelin 3	Cell-cell signaling
334	Matovina et al	16	1q32.1	NM_001276	CHI3L1	Chitinase 3-Like 1 (Cartilage Glycoprotein-39)	Apoptosis, inflammatory response
335	Matovina et al	16	1q32.2	NM_020439	CAMK1G	Calcium/Calmodulin-Dependent Protein Kinase IG	Catalytic activity
336	Matovina et al	16	1p34.3	NM_018101	CDCA8	Cell Division Cycle Associated 8	CC - Cell division	OG
337	Matovina et al	16	2q37.3	NM_022817	PER2	Period Circadian Clock 2	Regulation of transcription
338	Matovina et al	16	7p21.1	NM_001621	AHR	Aryl Hydrocarbon Receptor	CC - Cellular regulation (Cell cycle)	ST
339	Matovina et al	16	10q21.2	XM_084482	ARID5B	AT Rich Interactive Domain 5B (MRF1-Like)	Chromatin organization
340	Matovina et al	16	11p14.3	TMEM16E	ANO5	Anoctamin 5	Transmembrane transport
341	Matovina et al	16	11q23.3	NM_203285	PVRL1	Poliovirus Receptor-Related 1 (Herpesvirus Entry Mediator C)	cell adhesion
342	Matovina et al	16	17q12	NM_000458	HNF1B	HNF1 Homeobox B	Cell differentiation, transcription
343	Matovina et al	16	17q23	NM_030938	VMP1	Vacuole Membrane Protein 1	cell adhesion
344	Matovina et al	16	19p13.11	NM_006387	CHERP	Calcium Homeostasis Endoplasmic Reticulum Protein	Cell proliferation regulation
345	Matovina et al	16	19q13.2	NM_004363	CEACAM5	Carcinoembryonic Antigen-Related Cell Adhesion Molecule 5	Cell adhesion
346	Nambaru et al	16	1q21.2	NM_018178	GOLPH3L	Golgi Phosphoprotein 3-Like	Golgi organization
347	Nambaru et al	16	1p36.1	NM_005529	HSPG2	Heparan Sulfate Proteoglycan 2	Angiogenesis
348	Nambaru et al	16	1q43	NM_002508	NID1	Nidogen 1	cell adhesion
349	Nambaru et al	16	2q22.3	NM_014795	ZEB2	Zinc Finger E-Box Binding Homeobox 2	Regulation of transcription
350	Nambaru et al	16	1q36.32	NM_005427, NM_198485	TP73	Tumor Protein P73	cell cycle arrest	ST
351	Nambaru et al	16	5p14.1	NM_016279	CDH9	Cadherin 9, Type 2 (T1-Cadherin)	Cell adhesion
352	Nambaru et al	16	5q32	NM_001127698	SPINK5	Serine Peptidase Inhibitor, Kazal Type 5	Cell differentiation
353	Nambaru et al	16	6p12.2	NM_138694	PKHD1	Polycystic Kidney And Hepatic Disease 1 (Autosomal Recessive)	Apoptosis
354	Nambaru et al	16	10q21.3	NM_173554	C10orf107	Chromosome 10 Open Reading Frame 107	--
355	Nambaru et al	16	11p13	NM_001584	MPPED2	Metallophosphoesterase Domain Containing 2	Development of the nervous system
356	Nambaru et al	18	12q22	NM_020698	TMCC3	Transmembrane And Coiled-Coil Domain Family 3	Component of the membrane
357	Nambaru et al	16	14q32.2	NM_003836	DLK1	Delta-Like 1 Homolog (Drosophila)	Regulation of gene expression
358	Nambaru et al	16	15q23	NM_144598, NM_024817	THSD4	Thrombospondin, Type I, Domain Containing 4	Assembly of elastic fibers
359	Nambaru et al	16	15q26.3	NM_144598	LRRC28	Leucine Rich Repeat Containing 28	--
360	Nambaru et al	16	17q11.2	NM_020889	PHF12	PHD Finger Protein 12	Regulation of transcription
361	Nambaru et al	16	17q12	NM_001838	CCR7	Chemokine (C-C Motif) Receptor 7	regulation of cellular responses
362	Nambaru et al	16	17q21	NM_007294	BRCA1	Breast Cancer 1, Early Onset	CC -positive regulation of cell cycle	ST
363	Nambaru et al	16	17q23.1	NM_016261	TUBD1	Tubulin, Delta 1	cell differentiation, spermatogenesis
364	Nambaru et al	16	18q21.31	NM_005603	ATP8B1	ATPase, Aminophospholipid Transporter, Class I, Type 8B, Member 1	lipid transport
365	Nambaru et al	16	20q13.13	XM_030524	SLC9A8	Solute Carrier Family 9, Subfamily A (NHE8, Cation Proton Antiporter 8), Member 8	Ion transport
366	Nambaru et al	16	22q13.1	NM_006739	MCM5	Minichromosome Maintenance Complex Component 5	CC - DNA replication	PO
367	Nambaru et al	16	22q13.2	NM_001469	XRCC6	X-Ray Repair Complementing Defective Repair In Chinese Hamster Cells 6	DNA repair, transcription
368	Nambaru et al	18	1q32.2	NM_018566	YOD1	YOD1 Deubiquitinase	Catabolic process of cellular proteins
369	Nambaru et al	18	1q41	NM_002763	PROX1	Prospero Homeobox 1	CC -positive regulation of cell cycle	ST
370	Nambaru et al	18	3q28	NM_004454	ETV5	Ets Variant 5	Cell differentiation
371	Nambaru et al	18	7p22.1	XM_011515191	FOXK1	Forkhead Box K1	Regulation of transcription
372	Nambaru et al	18	7q36.2	NM_005614	RHEB	Ras Homolog Enriched In Brain	cell cycle arrest	PO
373	Nambaru et al	18	8q24.21	NM_002467	MYC	V-Myc Avian Myelocytomatosis Viral Oncogene Homolog	cell cycle arrest	PO
374	Nambaru et al	18	8q24.3	NM_003801	GPAA1	Glycosylphosphatidylinositol Anchor Attachment 1	Metabolic process
375	Nambaru et al	18	10q24.33	NR_038940	SH3PXD2A	SH3 And PX Domains 2A	Metabolic process-peroxidation
376	Nambaru et al	18	10q25.2	NM_004281	BAG3	BCL2-Associated Athanogene 3	Apoptosis
377	Peter et al	16	1q32.2	NM_018566	YOD1	YOD1 Deubiquitinase	Catabolic process of cellular proteins
378	Peter et al	16	1p33	NM_003268	TLR5	Toll-Like Receptor 5	Innate immunity, inflammatory response
379	Peter et al	16	2q22.22	NM_001616	ACVR2	Activin A Receptor, Type IIA	Membrane cell component
380	Peter et al	16	2q22.3	NM_014795	ZEB2	Zinc Finger E-Box Binding Homeobox 2	Regulation of transcription
381	Peter et al	16	2p23.3	NR_132378	DNMT3A-ASXL2-KIF3C	--	--
382	Peter et al	16	2q24.1	NM_003628	PKP4	Plakophilin 4	Cell adhesion
383	Peter et al	16	2q32.1	NM_002210	ITGAV	Integrin, Alpha V	Cell adhesion
384	Peter et al	16	2q32.3	NM_016192	TMEFF2	Transmembrane Protein With EGF-Like And Two Follistatin-Like Domains 2	Cell proliferation
385	Peter et al	16	3q27.1	NM_004443	EPHB3	EPH Receptor B3	Angiogenesis, neurogenesis
386	Peter et al	16	4q13.3	NM_000584	CXCL8	Chemokine (C-X-C Motif) Ligand 8	cell cycle arrest	PO
387	Peter et al	16	4p16.3	NM_000142	FGFR3	Fibroblast Growth Factor Receptor 3	Apoptosis
388	Peter et al	16	4q34.3	NM_004346	CASP3	Caspase 3, Apoptosis-Related Cysteine Peptidase	Apoptosis
389	Peter et al	16	5q13.3	NM_014886	NSA2	NSA2 Ribosome Biogenesis Homolog (S. Cerevisiae)	rRNA processing
390	Peter et al	16	5p14.2	NM_173668	C5orf17	Chromosome 5 Open Reading Frame 17	--
391	Peter et al	16	5q31.1	NM_002715	PPP2CA	Protein Phosphatase 2, Catalytic Subunit, Alpha Isozyme	CC - mitotic cell cycle	ST
392	Peter et al	16	6p22.3	NM_001546	ID4	Inhibitor Of DNA Binding 4, Dominant Negative Helix-Loop-Helix Protein	CC -G1 / S transition of mitotic CC	ST
393	Peter et al	16	6q23.3	NM_006079	CITED2	Cbp/P300-Interacting Transactivator, With Glu/Asp-Rich Carboxy-Terminal Domain, 2	CC - cell cycle regulation	ST
394	Peter et al	16	7p21.1	NM_178425	HDAC9	Histone Deacetylase 9	Regulation of transcription
395	Peter et al	16	8q24.12	NM_002467	MYC	V-Myc Avian Myelocytomatosis Viral Oncogene Homolog	cell cycle arrest	PO
396	Peter et al	16	8q24.21	NR_003367	PVT1	Pvt1 Oncogene (Non-Protein Coding)	--
397	Peter et al	16	8q24.23	NM_013291	CPSF1	Cleavage And Polyadenylation Specific Factor 1, 160kDa	mRNA processing
398	Peter et al	16	9p23	NM_005596	NFIB	Nuclear Factor I/B	regulation of transcription and DNA replication
399	Peter et al	16	11q22.3	NM_002425	MMP10	Matrix Metallopeptidase 10	Degradation of collagen
400	Peter et al	16	12q24.22	NM_001204213	NOS1	Nitric Oxide Synthase 1 (Neuronal)	Cellular response to mechanical stimuli
401	Peter et al	16	15q21.1	NM_031226	CYP19A1	Cytochrome P450, Family 19, Subfamily A, Polypeptide 1	Metabolic process
402	Peter et al	16	19p13.3	NM_015898	ZBTB7A	Zinc Finger And BTB Domain Containing 7A	cell differentiation, transcription
403	Peter et al	16	20p12.1	NM_000214	JAG1	Jagged 1	Signal way Notch
404	Peter et al	16	20q11.21	NM_012112	TPX2	TPX2, Microtubule-Associated	CC -cell division	ST
405	Peter et al	16	Xq21.21	NM_000390	CHM	Choroideremia (Rab Escort Protein 1)	Response to stimuli
406	Peter et al	16	Xp22.31	NM_016562	TLR7	Toll-Like Receptor 7	Innate immunity, inflammatory response
407	Peter et al	18	1p22.2	NM_003503	CDC7	Cell Division Cycle 7	CC -cell division	--
408	Peter et al	18	2q13	NM_173161	IL1F10	Interleukin 1 Family, Member 10 (Theta)	Inflammatory answer
409	Peter et al	18	2q34	NM_032977	CASP10	Caspase 10, Apoptosis-Related Cysteine Peptidase	Apoptosis
410	Peter et al	18	2p25.3	NM_004300	ACP1	Acid Phosphatase 1, Soluble	Component cytoplasm
411	Peter et al	18	5p13.2	NM_002853	RAD1	RAD1 Checkpoint DNA Exonuclease	DNA repair
412	Peter et al	18	5q35.1	NM_001102609	C5orf58	Chromosome 5 Open Reading Frame 58	--
413	Peter et al	18	7q31.1	NM_001753	CAV1	Caveolin 1, Caveolae Protein, 22kDa	Cellular response, negative regulation
414	Peter et al	18	8q24.21	NM_002467	MYC	V-Myc Avian Myelocytomatosis Viral Oncogene Homolog	cell cycle arrest	PO
415	Peter et al	18	12q21.31	NM_005593	MYF5	Myogenic Factor 5	Development of proteins
416	Peter et al	18	13q22.1	NM_001730	KLF5	Kruppel-Like Factor 5 (Intestinal)	Regulation of transcription
417	Peter et al	18	14q24.1	NM_002877	RAD51B	RAD51 Paralog B	CC -Transition G2 / S of mitotic CC	ST
418	Peter et al	18	15q21.3	NM_004701	CCNB2	Cyclin B2	CC -cell cycle regulation	PO
419	Peter et al	18	18p11.32	NM_012307	EPB41L3	Erythrocyte Membrane Protein Band 4.1-Like 3	Apoptosis
420	Peter et al	18	19p13.2	NM_001419	ELAVL1	ELAV Like RNA Binding Protein 1	gene expression
421	Peter et al	45	2p24.3	NM_005378	MYCN	V-Myc Avian Myelocytomatosis Viral Oncogene Neuroblastoma Derived Homolog	Regulation of transcription
422	Peter et al	45	Xp11.3	NM_003254	TIMP1	TIMP Metallopeptidase Inhibitor 1	Development of cartilages
423	Das et al	16	1p36.12	ID: 100196914	ALPQTL2	Alkaline Phosphatase, Plasma Level Of, QTL 2	--
424	Das et al	16	1p36.23	NM_018948	ERRFI1	ERBB Receptor Feedback Inhibitor 1	Response to stimuli - stress
425	Das et al	16	1q42.13	NM_012089	ABCB10	ATP-Binding Cassette, Sub-Family B (MDR/TAP), Member 10	Mitochondrial transport
426	Das et al	16	3q23	NM_018155	SLC25A36	Solute Carrier Family 25 (Pyrimidine Nucleotide Carrier), Member 36	Transport
427	Das et al	16	3q26.2	NM_005241, NM_004991	MECOM	MDS1 And EVI1 Complex Locus	Regulation of transcription
428	Das et al	16	3q26.33	NM_003106	SOX2	SRY (Sex Determining Region Y)-Box 2	cell cycle arrest	OG
429	Das et al	16	3q28	NM_018192, NM_003722	P3H2, TP63	Prolyl 3-Hydroxylase 2, Tumor Protein P63	Metabolic process - collagen
430	Das et al	16	4q13.3	NM_000584	CXCL8	Chemokine (C-X-C Motif) Ligand 8	cell cycle arrest	PO
431	Das et al	16	4q21.22	NM_005463	HNRPDL	Heterogeneous Nuclear Ribonucleoprotein D-Like	Regulation of transcription
432	Das et al	16	6q22.31	NM_000165	GJA1	Gap Junction Protein, Alpha 1, 43kDa	Apoptosis
433	Das et al	16	6q23.3	NM_018945, NM_005923	PDE7B, MAP3K	Phosphodiesterase 7B; Mitogen-Activated Protein Kinase Kinase Kinase 15	Catabolic process cAMP; MAPK cascade
434	Das et al	16	7q11.21	NM_018264	TYW1	TRNA-YW Synthesizing Protein 1 Homolog (S. Cerevisiae)	tRNA processing
435	Das et al	16	8p11.21	NM_003012	SFRP1	Secreted Frizzled-Related Protein 1	Cell differentiation
436	Das et al	16	8q24.21	NM_002467, NR_003367	MYC, PVT1	V-Myc Avian Myelocytomatosis Viral Oncogene Homolog, Pvt1 Oncogene (Non-Protein Coding)	cell cycle arrest	PO, OG
437	Das et al	16	9q22.32	NM_032823	C9orf3	Chromosome 9 Open Reading Frame 3	--
438	Das et al	16	9q34.11	NR_033374	SLC25A25	Solute Carrier Family 25 (Mitochondrial Carrier; Phosphate Carrier), Member 25	Transport
439	Das et al	16	10q23.31	NM_000314	PTEN	Phosphatase And Tensin Homolog	CC -transition of the mitotic CC	ST
440	Das et al	16	11q13.1	NM_006442	DRAP1	DR1-Associated Protein 1 (Negative Cofactor 2 Alpha)	Regulation of transcription
441	Das et al	16	11q14.3	NM_130847	AMOTL1	Angiomotin Like 1	Cell binding
442	Das et al	16	13q
443	Das et al	16	13q12.3	NM_015932	POMP	Proteasome Maturation Protein	Proteosome assembly
444	Das et al	16	13q22.1	NM_001730	KLF5	Kruppel-Like Factor 5 (Intestinal)	Regulation of transcription
445	Das et al	16	17q12	NM_000458	HNF1B	HNF1 Homeobox B	Cell differentiation, transcriptional regulator
446	Das et al	16	17q23.1	NM_030938	VMP1	Vacuole Membrane Protein 1	cell adhesion
447	Das et al	16	18q11.2	NM_020774	MIB1	Mindbomb E3 Ubiquitin Protein Ligase 1	Endocytosis
448	Das et al	16	19p13.3	NM_015898	ZBTB7A	Zinc Finger And BTB Domain Containing 7A	cellular deference, transcription
449	Das et al	16	19q13.43	NM_006210	PEG3	Paternally Expressed 3	Apoptosis
450	Das et al	16	20q11.21	NM_032609	COX4I2	Cytochrome C Oxidase Subunit IV Isoform 2 (Lung)	cellular respiration
451	Das et al	16	20q13.13	NM_001316	CSE1L	CSE1 Chromosome Segregation 1-Like (Yeast)	Protein transport
452	Das et al	18	10q23.33	NM_006744	RBP4	Retinol Binding Protein 4, Plasma	Cell differentiation
453	Das et al	18	11q23.3	NM_001655	ARCN1	Archain 1	Protein transport
454	Das et al	18	18q21.3	NM_000633, NM_000657	BCL2	B-Cell CLL/Lymphoma 2	CC - transition regulation of the cell cycle	PO
455	Schmitz et al	16	1p36.21	Entrez Gene: 780789	C1orf196	Chromosome 1 Open Reading Frame 196	--
456	Schmitz et al	16	1p36.22	NM_017766	CASZ1	Castor Zinc Finger 1	Regulation of transcription
457	Schmitz et al	16	1q42.3	NM_000081	LYST	Lysosomal Trafficking Regulator	Defenses response, ion transport
458	Schmitz et al	16	2p16.3	NM_001135659	NRXN1	Neurexin 1	Cell adhesion
459	Schmitz et al	16	2q22.3	NM_014795	ZEB2	Zinc Finger E-Box Binding Homeobox 2	Regulation of transcription
460	Schmitz et al	16	2p23.2	NM_007266	GPN1	GPN-Loop GTPase 1	Nuclear location of XPA
461	Schmitz et al	16	2q32.3	NM_005966	NAB1	NGFI-A Binding Protein 1 (EGR1 Binding Protein 1)	Regulation of transcription
462	Schmitz et al	16	2q33.1	NM_006190, NM_014670	ORC2, BZW1	Origin Recognition Complex, Subunit 2, Basic Leucine Zipper And W2 Domains 1	CC - G1 / S transition of the mitotic CC; transcription regulation	--, --
463	Schmitz et al	16	2q34	NM_001042599	ERBB4	Erb-B2 Receptor Tyrosine Kinase 4	apoptosis, transcription regulation
464	Schmitz et al	16	3p21.31	NM_199443	USP4	Ubiquitin Specific Peptidase 4 (Proto-Oncogene)	Catabolic process of cellular proteins
465	Schmitz et al	16	3q26.2	NM_005241, NM_004991	MECOM	MDS1 And EVI1 Complex Locus	Regulation of transcription
466	Schmitz et al	16	3q28	NM_003722, NM_006580, NM_018192	TP63, CLDN16, P3H2	Tumor Protein P63; Claudin 16; Prolyl 3-Hydroxylase 2	CC - Transition G1 / S; Ion transport, cell proliferation	ST, --, ST
467	Schmitz et al	16	4q13.3	NM_000584	CXCL8	Chemokine (C-X-C Motif) Ligand 8	cell cycle arrest	PO
468	Schmitz et al	16	4p14	NM_003263	TLR1	Toll-Like Receptor 1	Innate immunity, inflammatory response
469	Schmitz et al	16	4q23	NM_032149	C4orf17/LOC84103	Chromosome 4 Open Reading Frame 17	--
470	Schmitz et al	16	4q31.21	NM_003866	INPP4B	Inositol Polyphosphate-4-Phosphatase, Type II, 105kDa	Metabolic processes - phospholipids
471	Schmitz et al	16	6p21.1	NM_173561	UNC5CL	Unc-5 Homolog C (C. Elegans)-Like	Cascade regulation JNK
472	Schmitz et al	16	6p25.1	4,280,617 - 4,331,314
473	Schmitz et al	16	8q24.21	NM_002467, NR_003367	MYC, PVT1	V-Myc Avian Myelocytomatosis Viral Oncogene Homolog, Pvt1 Oncogene (Non-Protein Coding)	cell cycle arrest	PO, OG
474	Schmitz et al	16	9p13.3	NM_018449	UBAP2	Ubiquitin Associated Protein 2	--
475	Schmitz et al	16	9q21.32	NM_005077	TLE1	Transducin-Like Enhancer Of Split 1 (E(Sp1) Homolog, Drosophila)	Regulation of transcription
476	Schmitz et al	16	9p23	NM_002839	PTPRD	Protein Tyrosine Phosphatase, Receptor Type, D	Membrane cell component
477	Schmitz et al	16	10q24.2	NM_031484	MARVELD1	MARVEL Domain Containing 1	CC	ST
478	Schmitz et al	16	12q21.33	NM_001731	BTG1	B-Cell Translocation Gene 1, Anti-Proliferative	Negative regulation of cell growth
479	Schmitz et al	16	13q22.1	NM_001730	KLF5	Kruppel-Like Factor 5 (Intestinal)	Regulation of transcription
480	Schmitz et al	16	15q22.1	NM_000236	LIPC	Lipase, Hepatic	Metabolic process - cholesterol, lipids
481	Schmitz et al	16	15q26.1	NM_198925	SEMA4B	Sema Domain, Immunoglobulin Domain (Ig), Transmembrane Domain (TM) And Short Cytoplasmic Domain, (Semaphorin) 4B	Cell migration
482	Schmitz et al	16	17p11.2	NM_015134	MPRIP	Myosin Phosphatase Rho Interacting Protein	Cell component - Cytoskeleton
483	Schmitz et al	16	19p13.11	NM_017660	GATAD2A	GATA Zinc Finger Domain Containing 2A	transcription regulation
484	Schmitz et al	16	19p13.12	XM_292819	NANOS3	Nanos Homolog 3 (Drosophila)	Cell cycle regulation	--
485	Schmitz et al	16	21q11.2	NM_003489	NRIP1	Nuclear Receptor Interacting Protein 1	Biological process
486	Schmitz et al	16	Xp21.3	NM_139058	ARX	Aristaless Related Homeobox	Neurogenesis, transcription
487	Schmitz et al	18	1p36.22	NM_017766	CASZ1	Castor Zinc Finger 1	Regulation of transcription
488	Schmitz et al	18	1q42.3	NM_000081	LYST	Lysosomal Trafficking Regulator	Defenses response, ion transport
489	Schmitz et al	18	2q22.3	NM_014795	ZEB2	Zinc Finger E-Box Binding Homeobox 2	Regulation of transcription
490	Schmitz et al	18	5q13.2	NM_001177693	ARHGEF28	Rho Guanine Nucleotide Exchange Factor (GEF) 28	Cell differentiation
491	Schmitz et al	18	5q23.1	BC036311
492	Schmitz et al	18	7q34	NM_173569	UBN2	Ubinuclein 2	Regulation of transcription
493	Schmitz et al	18	8q24.21	NM_002467, NR_003367	MYC, PVT1	V-Myc Avian Myelocytomatosis Viral Oncogene Homolog, Pvt1 Oncogene (Non-Protein Coding)	cell cycle arrest	PO, OG
494	Schmitz et al	18	9p21.3	NM_000077	CDKN2A	Cyclin-Dependent Kinase Inhibitor 2A	cell cycle arrest	ST
495	Schmitz et al	18	13q22.1	NM_001730	KLF5	Kruppel-Like Factor 5 (Intestinal)	Regulation of transcription
496	Schmitz et al	18	17p13.1	NM_004860	FXR2	Fragile X Mental Retardation, Autosomal Homolog 2	Negative translation regulation
497	Schmitz et al	18	17q23.1	NM_030938	VMP1	Vacuole Membrane Protein 1	Cell adhesion
498	Schmitz et al	18	19p13.3	NM_004368	CNN2	Calponin 2	Cellular response to mechanical stimuli
499	Schmitz et al	18	19q13.43	NM_006210	PEG3	Paternally Expressed 3	Apoptosis
500	Chaiwongkot et al	58	4q21	NM_004967	IBSP	Integrin-Binding Sialoprotein	Cell adhesion
501	Chaiwongkot et al	58	12q24	NM_152943	ZNF268	Zinc Finger Protein 268	cell cycle arrest	ST/OG
502	Chaiwongkot et al	58	18q12	NM_006965	ZNF24	Zinc Finger Protein 24	Regulation of transcription
503	Li et al	16	5q25.2
504	Li et al	16	6p21.31	NM_001188	BAK1	BCL2-Antagonist/Killer 1	CC - cell cycle regulation	ST
505	Li et al	16	Xq27.3	NM_002024	FMR1	Fragile X Mental Retardation 1	mRNA transport
506	Liang et al	18	6p25.1	4,280,617-4,331,314
507	Xu et al	16	1p36.22	10697545, 10699282, 10707431	CASZ1	Castor Zinc Finger 1	Regulation of transcription
508	Xu et al	16	2p22.3	34896821, 146512049
509	Xu et al	16	2q23.1	149157969	MBD5	Methyl-CpG Binding Domain Protein 5	growth regulation of multicellular organisms
510	Xu et al	16	2p23.2	27869153, 27869352	GPN1	GPN-Loop GTPase 1	Nuclear location of XPA
511	Xu et al	16	2q33.1	201823720	ORC2	Origin Recognition Complex, Subunit 2	CC -G1 / S transition of mitotic CC	--
512	Xu et al	16	2q33.3	NM_001302769	PARD3B	Par-3 Family Cell Polarity Regulator Beta	CC -cell division	ST
513	Xu et al	16	2q34	212251450	ERBB4	Erb-B2 Receptor Tyrosine Kinase 4	apoptosis, transcription regulation
514	Xu et al	16	2q36.3	230045578	PID1	Phosphotyrosine Interaction Domain Containing 1	Metabolic process
515	Xu et al	16	3p21.31	49319411	USP4	Ubiquitin Specific Peptidase 4 (Proto-Oncogene)	Catabolic process of cellular proteins
516	Xu et al	16	3p14.2	60486966, 60535200	FHIT (FRA3B)	Fragile Histidine Triad	apoptosis, transcription regulation
517	Xu et al	16	3q26.33	182088476	ATP11B	ATPase, Class VI, Type 11B	Lipid transport
518	Xu et al	16	3q28	190056682	CLDN1	Claudin 1	Cell-cell binding organization
519	Xu et al	16	4q13.3	74540049	CXCL8	Chemokine (C-X-C Motif) Ligand 8	Cycle cel arrest	PO
520	Xu et al	16	4q21.2	78848346	MRPL1	Mitochondrial Ribosomal Protein L1	Mitochondrial translation
521	Xu et al	16	4q23	100450200	C4orf17	Chromosome 4 Open Reading Frame 17	--
522	Xu et al	16	4q35.2	191040400	DUX4L2	Double Homeobox 4 Like 2	Transcription regulation
523	Xu et al	16	5p14.1	25574739
524	Xu et al	16	5p15.32	4583408
525	Xu et al	16	6p12.3	45659125	RUNX2	Runt-Related Transcription Factor 2	gene expression, transcription
526	Xu et al	16	6p21.1	44184762	SLC29A1	Solute Carrier Family 29 (Equilibrative Nucleoside Transporter), Member 1	Transport
527	Xu et al	16	6q22.32	126782491	CENPW	Centromere Protein W	CC - cell division	--
528	Xu et al	16	7q11.21	61969363
529	Xu et al	16	7p15.1	28835005
530	Xu et al	16	8q23.2	111272354
531	Xu et al	16	8q23.3	113482518	CSMD3	CUB And Sushi Multiple Domains 3	Cell membrane
532	Xu et al	16	8q24.21	128396523, 128675817, 128746603	POU5F1B	POU Class 5 Homeobox 1B	Regulation of transcription
533	Xu et al	16	9p13.3	33980798	UBAP2	Ubiquitin Associated Protein 2	--
534	Xu et al	16	9p23	13858043	LINC00583	Long Intergenic Non-Protein Coding RNA 583	--
535	Xu et al	16	9p21.2	26947928	IFT74	Intraflagellar Transport 74	Biogenesis and degradation of cilia
536	Xu et al	16	9p33.3	126291635	DENND1A	DENN/MADD Domain Containing 1A	Protein transport, endocytosis
537	Xu et al	16	10p14	11742450	USP6NL	USP6 N-Terminal Like	Golgi organization
538	Xu et al	16	10q24.2	100058840, 100058865	LOXL4, PYROXD2	Lysyl Oxidase-Like 4, Pyridine Nucleotide-Disulphide Oxidoreductase Domain 2	Formation of extracellular collagen, oxidoreductase
539	Xu et al	16	11p11.2	47967861	PTPRJ	Protein Tyrosine Phosphatase, Receptor Type, J	Cell adhesion
540	Xu et al	16	12p13.2	12233422	BCL2L14	BCL2-Like 14 (Apoptosis Facilitator)	Apoptosis
541	Xu et al	16	13q22.1	73677253, 73999476, 74087562	KLF5	Kruppel-Like Factor 5 (Intestinal)	Regulation of transcription
542	Xu et al	16	13q22.2	74226231, 74255979	KLF12	Kruppel-Like Factor 12	Regulation of transcription
543	Xu et al	16	14q23.2	62135042	HIF1A	Hypoxia Inducible Factor 1, Alpha Subunit	Regulation of transcription
544	Xu et al	16	15q22.2	58836257	LIPC	Lipase, Hepatic	Metabolic process - cholesterol, lipids
545	Xu et al	16	15q26.1	90729527	SEMA4B	Sema Domain, Immunoglobulin Domain (Ig), Transmembrane Domain (TM) And Short Cytoplasmic Domain, (Semaphorin) 4B	Cell migration
546	Xu et al	16	16p13.13	11918118	BCAR4	Breast Cancer Anti-Estrogen Resistance 4	--
547	Xu et al	16	17p11.2	19657318	ULK2	Unc-51 Like Autophagy Activating Kinase 2	Neurogenesis
548	Xu et al	16	17q21.31	37818061, 37862307	STARD3, ERBB2	StAR-Related Lipid Transfer (START) Domain Containing 3	Metabolic process of lipids
549	Xu et al	16	17q23.2	57908866	VMP1	Vacuole Membrane Protein 1	cell adhesion
550	Xu et al	16	18p11.32	1506143	LINC00470	Long Intergenic Non-Protein Coding RNA 470	--
551	Xu et al	16	18q12.2	34242009	FHOD3	Formin Homology 2 Domain Containing 3	Actin filament formation
552	Xu et al	16	19p13.3	963052, 2080380	ARID3A, MOB3A	AT Rich Interactive Domain 3A (BRIGHT-Like), MOB Kinase Activator 3A	Regulation of transcription, regulates the activity of kinases
553	Xu et al	16	19p13.11	19610972	GATAD2A	GATA Zinc Finger Domain Containing 2A	transcription regulation
554	Xu et al	16	19q11	30498221	URI1	URI1, Prefoldin-Like Chaperone	Regulation of cell growth
555	Xu et al	16	20p12.1	14886856	MACROD2	MACRO Domain Containing 2	Response to DNA damage
556	Xu et al	16	20p12.2	11159613
557	Xu et al	16	20q11.22	32116640	CBFA2T2	Core-Binding Factor, Runt Domain, Alpha Subunit 2; Translocated To, 2	Regulation of transcription
558	Xu et al	16	Xp22.11	24564835	PDK3	Pyruvate Dehydrogenase Kinase, Isozyme 3	Metabolic process - carbohydrates
559	Xu et al	16	Xp22.13	17517026	NHS	Nance-Horan Syndrome (Congenital Cataracts And Dental Anomalies)	Cell differentiation
560	Xu et al	16	Xp22.31	7521372	STS	Steroid Sulfatase (Microsomal), Isozyme S	Metabolic process of lipids
561	Xu et al	16	Xq25	124850317	DCAF12L2	DDB1 And CUL4 Associated Factor 12-Like 2	CC - progression of the cell cycle, apoptosis	OG
562	Xu et al	16	Xq27.3	144778296, 144789749	SLITRK2	SLIT And NTRK-Like Family, Member 2	Synapse regulation
563	Raybould et al	16	13q22.1	NT 024524.14
564	Raybould et al	16	Xq27.3	NT_011681.16
565	Diao et al	16	13q21	NM_001040429, NM_198441	PCDH17, PRR20A	Protocadherin 17; Proline Rich 20A	Cell adhesion; ---
566	Diao et al	16	13q22	NM_144777	SCEL	Sciellin	Embryonic development
567	Diao et al	18	8q24	NM_002467	MYC	V-Myc Avian Myelocytomatosis Viral Oncogene Homolog	cell cycle arrest	PO
568	Xu et al	16	3q26.2	169306956	MECOM	MDS1 And EVI1 Complex Locus	Regulation of transcription

## Sheet: Mapping with BLAT
N°	CODE	MATURE microRNA	SIZE	NUMBER OF MAPPED microRNAs	SCORE	START	END	IDENTITY	GENOMIC REGION	CHROMOSOME	CHROMOSOMAL BANDS	CHAIN	START	END	NUMBER OF NUCLEOTIDES
1	1	hsa-miR-107	23	3	23	1	23	1	Intron	10	10q23.31	-	89,592,756	89,592,778	23
2	1	hsa-miR-107	23	3	21	1	23	0.957	intron	5	5q34	-	168,560,904	168,560,926	23
3	1	hsa-miR-107	23	3	21	1	23	0.957	intron	20	20p13	+	3,917,541	3,917,563	23
4	2	hsa-miR-133b	22	3	22	1	22	1	intron	6	6p12.2	+	52,148,988	52,149,009	22
5	2	hsa-miR-133b	22	3	21	1	21	1	intron	18	18q11.2.	-	21,825,713	21,825,733	21
6	2	hsa-miR-133b	22	3	21	1	21	1	intron	20	20q13.33	+	62,564,970	62,564,990	21
7	3	hsa-miR-137	23	1	23	1	23	1	intergenica	1	1p21.3	-	98,046,091	98,046,113	23
8	4	hsa-miR-320a	22	3	22	1	22	1	intergenica	8	8p21.3	-	22,244,975	22,244,996	22
9	4	hsa-miR-320a	22	3	20	1	22	0.955	intron	1	1q42.11	-	224,257,049	224,257,070	22
10	4	hsa-miR-320a	22	3	20	1	22	0.955	intergenica	1	1p13.1	+	116,671,787	116,671,808	22
11	5	hsa-miR-346	23	1	23	1	23	1	intron	10	10q23.2	-	86,264,747	86,264,769	23
12	6	hsa-miR-375	22	1	22	1	22	1	intergenica	2	2q35	-	219,001,648	219,001,669	22
13	7	hsa-miR-422a	22	1	22	1	11	1	intergenica	15	15q22.31	-	63,870,989	63,871,010	22
14	8	hsa-miR-429	22	1	22	1	22	1	intergenica	1	1p36.33	+	1,169,055	1,169,076	22
15	9	hsa-miR-449a	22	1	22	1	22	1	intron	5	5q11.2	-	55,170,586	55,170,607	22
16	10	hsa-miR-451a	22	1	22	1	22	1	intergenica	17	17q11.2	-	28,861,403	28,861,424	22
17	11	hsa-miR-507	21	1	21	1	21	1	intergenica	X	Xq27.3	-	147,231,002	147,231,022	21
18	12	hsa-miR-518b	22	1	22	1	22	1	intergenica	19	19q13.42	+	53,702,787	53,702,808	22
19	13	hsa-miR-557	23	1	23	1	23	1	intergenica	1	1q24.2	+	168,375,584	168,375,606	23
20	14	hsa-miR-572	20	2	20	1	20	1	intron	16	16p13.3	-	2,267,801	2,267,820	20
21	14	hsa-miR-572	20	2	20	1	20	1	intergenica	4	4p15.33	+	11,368,887	11,368,906	20
22	15	hsa-miR-581	21	1	21	1	21	1	intron	5	5q11.2	-	53,951,564	53,951,584	21
23	16	hsa-miR-588	21	1	21	1	21	1	intergenica	6	6q22.33	+	126,484,646	126,484,666	21
24	17	hsa-miR-603	22	4	22	1	22	1	intron	10	10p12.2	+	24,275,745	24,275,766	22
25	17	hsa-miR-603	22	4	20	1	22	0.955	intergenica	14	14q31.3	-	87,174,261	87,174,282	22
26	17	hsa-miR-603	22	4	20	1	22	0.955	intergenica	16	16q22.3	+	74,080,433	74,080,454	22
27	17	hsa-miR-603	22	4	20	1	22	0.955	intergenica	13	13q33.3	+	109,351,461	109,351,482	22
28	18	hsa-miR-606	21	3	21	1	21	1	intron	1	1p32.3	-	51,724,700	51,724,720	21
29	18	hsa-miR-606	21	3	20	1	20	1	intron	10	10q22.2	+	75,552,518	75,552,538	21
30	18	hsa-miR-606	21	3	20	1	20	1	intergenica	16	16q22.2	+	72,654,605	72,654,624	20
31	19	hsa-miR-609	20	1	20	1	20	1	intron	10	10q25.1	-	104,218,849	104,218,868	20
32	20	hsa-miR-610	21	1	21	1	21	1	intron	11	11p14.1	-	28,056,868	28,056,888	21
33	20	hsa-miR-610	21	1	21	1	21	1	intron	11	11p14.1	+	28,056,830	28,056,850	21
34	21	hsa-miR-617	22	1	22	1	22	1	intron	12	12q21.31	-	80,832,593	80,832,614	22
35	22	hsa-miR-622	21	1	21	1	21	1	intergenica	13	13q31.3	+	90,231,242	90,231,262	21
36	22	hsa-miR-622	21	1	21	1	21	1	Exon	12	12q13.13	+	52,951,760	52,951,780	21
37	23	hsa-miR-1244	26	9	26	1	16	1	Exon	7	7q33	-	138,403,094	138,403,119	26
38	23	hsa-miR-1244	26	9	26	1	16	1	intergenica	12	12p13.31	-	9,239,472	9,239,497	26
39	23	hsa-miR-1244	26	9	26	1	16	1	intron	5	5q23.1	+	118,974,640	118,974,665	26
40	23	hsa-miR-1244	26	9	26	1	16	1	intergenica	3	3q13.31	+	117,027,528	117,027,553	26
41	23	hsa-miR-1244	26	9	26	1	16	1	intergenica	20	20p11.23	+	18,012,877	18,012,902	26
42	23	hsa-miR-1244	26	9	26	1	16	1	Exon	2	2q37.1	+	231,713,368	231,713,393	26
43	23	hsa-miR-1244	26	9	26	1	16	1	intron	14	14q32.12	+	92,027,396	92,027,421	26
44	23	hsa-miR-1244	26	9	26	1	16	1	intergenica	12	12p13.2	+	12,112,006	12,112,031	26
45	23	hsa-miR-1244	26	9	24	1	16	0.962	intergenica	13	13q31.1	+	81,690,912	81,690,937	26
46	24	hsa-miR-1255a	23	2	23	1	23	1	intron	4	4q24	-	101,330,365	101,330,387	23
47	24	hsa-miR-1255a	23	2	21	1	23	0.957	intergenica	3	3q13.31	-	113,701,890	113,701,912	23
48	25	hsa-miR-1262	22	2	22	1	22	1	intron	1	1p31.3	-	68,183,576	68,183,597	22
49	25	hsa-miR-1262	22	2	20	1	22	0.955	intergenica	1	1p31.3	+	68,183,617	68,183,638	22
50	26	hsa-miR-1286	21	1	21	1	21	1	intron	22	22q11.21	-	20,249,145	20,249,165	21
51	27	hsa-miR-3138	24	1	24	1	24	1	intron	4	4p16.1	-	10,078,622	10,078,645	24
52	28	hsa-miR-3926	21	1	21	1	21	1	intron	8	8p23.1	-	12,727,274	12,727,294	21
53	28	hsa-miR-3926	21	1	21	1	21	1	intergenica	8	8p23.1	+	12,727,242	12,727,262	21
54	29	hsa-miR-5095	21	3	21	1	21	1	intergenica	Y	Yq11.21	-	12,132,275	12,132,295	21
55	29	hsa-miR-5095	21	3	21	1	21	1	intergenica	Y	Yp11.2	-	5,519,116	5,519,136	21
56	29	hsa-miR-5095	21	3	21	1	21	1	intergenica	Y	Yp11.2	-	3,886,878	3,886,898	21
57	29	hsa-miR-5095	21	10	21	1	21	1	intergenica	X	Xq27.1	-	141,070,594	141,070,614	21
58	29	hsa-miR-5095	21	10	21	1	21	1	intergenica	X	Xq24	-	118,843,378	118,843,398	21
59	29	hsa-miR-5095	21	10	21	1	21	1	intergenica	X	Xq22.1	-	101,933,636	101,933,656	21
60	29	hsa-miR-5095	21	10	21	1	21	1	intergenica	X	Xq21.31	-	92,355,153	92,355,173	21
61	29	hsa-miR-5095	21	10	21	1	21	1	intergenica	X	Xq13.2	-	74,029,443	74,029,463	21
62	29	hsa-miR-5095	21	10	21	1	21	1	intergenica	X	Xq13.1	-	72,239,496	72,239,516	21
63	29	hsa-miR-5095	21	10	21	1	21	1	intron	X	Xp11.22	-	52,644,995	52,645,015	21
64	29	hsa-miR-5095	21	10	21	1	21	1	intergenica	X	Xp11.4	-	40,582,153	40,582,173	21
65	29	hsa-miR-5095	21	10	21	1	21	1	intergenica	X	Xp11.4	-	41,446,356	41,446,376	21
66	29	hsa-miR-5095	21	15	21	1	21	1	intron	9	9q34.11	-	130,106,324	130,106,344	21
67	29	hsa-miR-5095	21	15	21	1	21	1	intron	9	9q34.11	-	128,530,635	128,530,655	21
68	29	hsa-miR-5095	21	15	21	1	21	1	intron	9	9q34.11	-	128,935,629	128,935,649	21
69	29	hsa-miR-5095	21	15	21	1	21	1	intergenica	9	9q22.33	-	96,957,888	96,957,908	21
70	29	hsa-miR-5095	21	15	21	1	21	1	intergenica	9	9q22.32	-	94,670,506	94,670,526	21
71	29	hsa-miR-5095	21	15	21	1	21	1	intergenica	9	9q22.31	-	93,775,480	93,775,500	21
72	29	hsa-miR-5095	21	15	21	1	21	1	intron	9	9q21.32	-	83,283,256	83,283,276	21
73	29	hsa-miR-5095	21	15	21	1	21	1	intergenica	9	9q21.32	-	82,455,856	82,455,876	21
74	29	hsa-miR-5095	21	15	21	1	21	1	intron	9	9q21.13	-	72,219,130	72,219,150	21
75	29	hsa-miR-5095	21	15	21	1	21	1	intron	9	9q21.12	-	70,974,265	70,974,285	21
76	29	hsa-miR-5095	21	15	21	1	21	1	intron	9	9q21.12	-	70,099,700	70,099,720	21
77	29	hsa-miR-5095	21	15	21	1	21	1	intergenica	9	9q13	-	63,767,233	63,767,253	21
78	29	hsa-miR-5095	21	15	21	1	21	1	intergenica	9	9p13.3	-	35,776,721	35,776,741	21
79	29	hsa-miR-5095	21	15	21	1	21	1	intron	9	9p13.3	-	33,930,623	33,930,643	21
80	29	hsa-miR-5095	21	15	21	1	21	1	intron	9	9p24.1	-	6,728,931	6,728,951	21
81	29	hsa-miR-5095	21	14	21	1	21	1	intergenica	8	8q24.3	-	144,816,006	144,816,026	21
82	29	hsa-miR-5095	21	14	21	1	21	1	intron	8	8q24.23	-	138,878,733	138,878,753	21
83	29	hsa-miR-5095	21	14	21	1	21	1	intergenica	8	8q24.22	-	133,969,578	133,969,598	21
84	29	hsa-miR-5095	21	14	21	1	21	1	intron	8	8q24.21	-	129,869,111	129,869,131	21
85	29	hsa-miR-5095	21	14	21	1	21	1	intergenica	8	8q23.3	-	114,711,940	114,711,960	21
86	29	hsa-miR-5095	21	14	21	1	21	1	intergenica	8	8q23.1	-	108,569,120	108,569,140	21
87	29	hsa-miR-5095	21	14	21	1	21	1	intergenica	8	8q22.2	-	98,973,006	98,973,026	21
88	29	hsa-miR-5095	21	14	21	1	21	1	intron	8	8q22.1	-	97,710,725	97,710,745	21
89	29	hsa-miR-5095	21	14	21	1	21	1	intergenica	8	8q21.11	-	73,987,288	73,987,308	21
90	29	hsa-miR-5095	21	14	21	1	21	1	intron	8	8q13.1	-	66,646,521	66,646,541	21
91	29	hsa-miR-5095	21	14	21	1	21	1	intergenica	8	8p21.3	-	21,589,240	21,589,260	21
92	29	hsa-miR-5095	21	14	21	1	21	1	intergenica	8	8p21.3	-	19,307,754	19,307,774	21
93	29	hsa-miR-5095	21	14	21	1	21	1	intergenica	8	8p23.1	-	12,478,229	12,478,249	21
94	29	hsa-miR-5095	21	14	21	1	21	1	intergenica	8	8p22	-	13,818,120	13,818,140	21
95	29	hsa-miR-5095	21	20	21	1	21	1	intron	7	7q36.3	-	157,163,111	157,163,131	21
96	29	hsa-miR-5095	21	20	21	1	21	1	intergenica	7	7q36.3	-	155,788,214	155,788,234	21
97	29	hsa-miR-5095	21	20	21	1	21	1	intron	7	7q36.2	-	154,645,754	154,645,774	21
98	29	hsa-miR-5095	21	20	21	1	21	1	intergenica	7	7q33	-	138,160,481	138,160,501	21
99	29	hsa-miR-5095	21	20	21	1	21	1	intron	7	7q22.3	-	107,353,151	107,353,171	21
100	29	hsa-miR-5095	21	20	21	1	21	1	intron	7	7q22.3	-	107,523,540	107,523,560	21
101	29	hsa-miR-5095	21	20	21	1	21	1	intergenica	7	7q22.1	-	99,467,909	99,467,929	21
102	29	hsa-miR-5095	21	20	21	1	21	1	intergenica	7	7q21.2	-	92,178,396	92,178,416	21
103	29	hsa-miR-5095	21	20	21	1	21	1	intergenica	7	7q21.11	-	80,368,858	80,368,878	21
104	29	hsa-miR-5095	21	20	21	1	21	1	intron	7	7q11.23	-	74,251,823	74,251,843	21
105	29	hsa-miR-5095	21	20	21	1	21	1	intergenica	7	7q11.23	-	74,856,964	74,856,984	21
106	29	hsa-miR-5095	21	20	21	1	21	1	intron	7	7q11.23	-	75,545,671	75,545,691	21
107	29	hsa-miR-5095	21	20	21	1	21	1	intergenica	7	7q11.21	-	64,510,636	64,510,656	21
108	29	hsa-miR-5095	21	20	21	1	21	1	intergenica	7	7q11.21	-	66,002,259	66,002,279	21
109	29	hsa-miR-5095	21	20	21	1	21	1	intron	7	7p12.1	-	50,608,690	50,608,710	21
110	29	hsa-miR-5095	21	20	21	1	21	1	intergenica	7	7p13	-	44,371,675	44,371,695	21
111	29	hsa-miR-5095	21	20	21	1	21	1	intergenica	7	7p21.2	-	15,760,798	15,760,818	21
112	29	hsa-miR-5095	21	20	21	1	21	1	intergenica	7	7p22.1	-	5,108,493	5,108,513	21
113	29	hsa-miR-5095	21	20	21	1	21	1	intergenica	7	7p22.1	-	5,158,150	5,158,170	21
114	29	hsa-miR-5095	21	20	21	1	21	1	intron	7	7p22.1	-	5,994,108	5,994,128	21
115	29	hsa-miR-5095	21	16	21	1	21	1	intron	6	6q27	-	168,600,131	168,600,151	21
116	29	hsa-miR-5095	21	16	21	1	21	1	intergenica	6	6q27	-	165,197,010	165,197,030	21
117	29	hsa-miR-5095	21	16	21	1	21	1	intron	6	6q26	-	162,038,880	162,038,900	21
118	29	hsa-miR-5095	21	16	21	1	21	1	intergenica	6	6q25.3	-	157,324,624	157,324,644	21
119	29	hsa-miR-5095	21	16	21	1	21	1	intron	6	6q25.1	-	148,759,574	148,759,594	21
120	29	hsa-miR-5095	21	16	21	1	21	1	intergenica	6	6q23.3	-	137,999,074	137,999,094	21
121	29	hsa-miR-5095	21	16	21	1	21	1	intergenica	6	6q22.31	-	121,755,121	121,755,141	21
122	29	hsa-miR-5095	21	16	21	1	21	1	intron	6	6q21	-	107,043,854	107,043,874	21
123	29	hsa-miR-5095	21	16	21	1	21	1	intergenica	6	6q16.3	-	104,721,071	104,721,091	21
124	29	hsa-miR-5095	21	16	21	1	21	1	intergenica	6	6q14.3	-	84,680,269	84,680,289	21
125	29	hsa-miR-5095	21	16	21	1	21	1	intergenica	6	6q14.3	-	85,382,196	85,382,216	21
126	29	hsa-miR-5095	21	16	21	1	21	1	intron	6	6p21.33	-	31,914,638	31,914,658	21
127	29	hsa-miR-5095	21	16	21	1	21	1	intergenica	6	6p22.3	-	21,619,129	21,619,149	21
128	29	hsa-miR-5095	21	16	21	1	21	1	intron	6	6p22.3	-	17,644,811	17,644,831	21
129	29	hsa-miR-5095	21	16	21	1	21	1	intergenica	6	6p24.3	-	8,538,536	8,538,556	21
130	29	hsa-miR-5095	21	16	21	1	21	1	intron	6	6p25.3	-	2,170,721	2,170,741	21
131	29	hsa-miR-5095	21	22	21	1	21	1	intergenica	5	5q35.3	-	180,089,741	180,089,761	21
132	29	hsa-miR-5095	21	22	21	1	21	1	intergenica	5	5q35.3	-	180,368,620	180,368,640	21
133	29	hsa-miR-5095	21	22	21	1	21	1	intergenica	5	5q35.3	-	180,584,299	180,584,319	21
134	29	hsa-miR-5095	21	22	21	1	21	1	intergenica	5	5q35.3	-	180,218,555	180,218,575	21
135	29	hsa-miR-5095	21	22	21	1	21	1	intergenica	5	5q35.3	-	178,099,794	178,099,814	21
136	29	hsa-miR-5095	21	22	21	1	21	1	intron	5	5q35.2	-	177,003,380	177,003,400	21
137	29	hsa-miR-5095	21	22	21	1	21	1	intron	5	5q34	-	163,455,489	163,455,509	21
138	29	hsa-miR-5095	21	22	21	1	21	1	intergenica	5	5q14.3	-	85,214,763	85,214,783	21
139	29	hsa-miR-5095	21	22	21	1	21	1	intergenica	5	5q14.3	-	85,810,295	85,810,315	21
140	29	hsa-miR-5095	21	22	21	1	21	1	intron	5	5q14.1	-	78,626,806	78,626,826	21
141	29	hsa-miR-5095	21	22	21	1	21	1	intron	5	5q13.2	-	70,903,698	70,903,718	21
142	29	hsa-miR-5095	21	22	21	1	21	1	intron	5	5q13.2	-	70,028,280	70,028,300	21
143	29	hsa-miR-5095	21	22	21	1	21	1	intergenica	5	5q13.1	-	68,186,260	68,186,280	21
144	29	hsa-miR-5095	21	22	21	1	21	1	intron	5	5q12.1	-	60,807,725	60,807,745	21
145	29	hsa-miR-5095	21	22	21	1	21	1	intergenica	5	5q11.2	-	58,079,789	58,079,809	21
146	29	hsa-miR-5095	21	22	21	1	21	1	intron	5	5q11.2	-	55,639,043	55,639,063	21
147	29	hsa-miR-5095	21	22	21	1	21	1	intergenica	5	5p12	-	44,939,610	44,939,630	21
148	29	hsa-miR-5095	21	22	21	1	21	1	intergenica	5	5p12	-	43,062,889	43,062,909	21
149	29	hsa-miR-5095	21	22	21	1	21	1	intergenica	5	5p13.1	-	40,756,966	40,756,986	21
150	29	hsa-miR-5095	21	22	21	1	21	1	intergenica	5	5p13.2	-	34,438,583	34,438,603	21
151	29	hsa-miR-5095	21	22	21	1	21	1	intron	5	5p15.2	-	14,582,521	14,582,541	21
152	29	hsa-miR-5095	21	22	21	1	21	1	intron	5	5p15.33	-	1,520,586	1,520,606	21
153	29	hsa-miR-5095	21	12	21	1	21	1	intron	4	4q35.2	-	188,101,856	188,101,876	21
154	29	hsa-miR-5095	21	12	21	1	21	1	intergenica	4	4q34.2	-	175,558,565	175,558,585	21
155	29	hsa-miR-5095	21	12	21	1	21	1	intron	4	4q32.2	-	161,992,568	161,992,588	21
156	29	hsa-miR-5095	21	12	21	1	21	1	intergenica	4	4q31.3	-	151,032,499	151,032,519	21
157	29	hsa-miR-5095	21	12	21	1	21	1	intergenica	4	4q31.3	-	151,364,670	151,364,690	21
158	29	hsa-miR-5095	21	12	21	1	21	1	intergenica	4	4q31.22	-	147,092,271	147,092,291	21
159	29	hsa-miR-5095	21	12	21	1	21	1	intergenica	4	4q28.3	-	133,228,186	133,228,206	21
160	29	hsa-miR-5095	21	12	21	1	21	1	intergenica	4	4q26	-	115,702,899	115,702,919	21
161	29	hsa-miR-5095	21	12	21	1	21	1	intron	4	4q13.1	-	61,629,444	61,629,464	21
162	29	hsa-miR-5095	21	12	21	1	21	1	intergenica	4	4q13.1	-	60,454,448	60,454,468	21
163	29	hsa-miR-5095	21	12	21	1	21	1	intron	4	4p16.3	-	1,840,393	1,840,413	21
164	29	hsa-miR-5095	21	12	21	1	21	1	intergenica	4	4p16.3	-	698.188	698.208	21
165	29	hsa-miR-5095	21	10	21	1	21	1	intron	3	3q29	-	195,268,155	195,268,175	21
166	29	hsa-miR-5095	21	10	21	1	21	1	intron	3	3q28	-	188,260,758	188,260,778	21
167	29	hsa-miR-5095	21	10	21	1	21	1	intergenica	3	3q27.1	-	184,455,006	184,455,026	21
168	29	hsa-miR-5095	21	10	21	1	21	1	intron	3	3q27.2	-	185,119,378	185,119,398	21
169	29	hsa-miR-5095	21	10	21	1	21	1	intergenica	3	3q26.33	-	180,113,583	180,113,603	21
170	29	hsa-miR-5095	21	10	21	1	21	1	intergenica	3	3q26.2	-	167,911,854	167,911,874	21
171	29	hsa-miR-5095	21	10	21	1	21	1	intron	3	3q13.33	-	121,791,816	121,791,836	21
172	29	hsa-miR-5095	21	10	21	1	21	1	intergenica	3	3q21.1	-	122,350,335	122,350,355	21
173	29	hsa-miR-5095	21	10	21	1	21	1	intergenica	3	3p12.1	-	86,248,019	86,248,039	21
174	29	hsa-miR-5095	21	10	21	1	21	1	intergenica	3	3p21.31	-	47,165,220	47,165,240	21
175	29	hsa-miR-5095	21	5	21	1	21	1	intron	22	22q13.31	-	46,218,559	46,218,579	21
176	29	hsa-miR-5095	21	5	21	1	21	1	intergenica	22	22q13.2	-	41,204,520	41,204,540	21
177	29	hsa-miR-5095	21	5	21	1	21	1	intergenica	22	22q13.3	-	41,590,329	41,590,349	21
178	29	hsa-miR-5095	21	5	21	1	21	1	intergenica	22	22q13.1	-	38,466,551	38,466,571	21
179	29	hsa-miR-5095	21	5	21	1	21	1	intergenica	22	22q13.1	-	37,597,174	37,597,194	21
180	29	hsa-miR-5095	21	3	21	1	21	1	intergenica	21	21q22.3	-	45,039,301	45,039,321	21
181	29	hsa-miR-5095	21	3	21	1	21	1	intron	21	21q22.3	-	42,877,770	42,877,790	21
182	29	hsa-miR-5095	21	3	21	1	21	1	intergenica	21	21q21.1	-	20,226,131	20,226,151	21
183	29	hsa-miR-5095	21	3	21	1	21	1	intergenica	20	20q13.33	-	61,953,960	61,953,980	21
184	29	hsa-miR-5095	21	3	21	1	21	1	intergenica	20	20q13.33	-	61,036,283	61,036,303	21
185	29	hsa-miR-5095	21	3	21	1	21	1	intergenica	20	20q11.23	-	38,954,319	38,954,339	21
186	29	hsa-miR-5095	21	21	21	1	21	1	intron	2	2q37.3	-	241,503,438	241,503,458	21
187	29	hsa-miR-5095	21	21	21	1	21	1	intergenica	2	2q37.1	-	234,668,453	234,668,473	21
188	29	hsa-miR-5095	21	21	21	1	21	1	intron	2	2q36.3	-	229,615,435	229,615,455	21
189	29	hsa-miR-5095	21	21	21	1	21	1	intron	2	2q32.2	-	188,931,804	188,931,824	21
190	29	hsa-miR-5095	21	21	21	1	21	1	intergenica	2	2q24.3	-	168,450,589	168,450,609	21
191	29	hsa-miR-5095	21	21	21	1	21	1	intergenica	2	2q24.3	-	165,961,258	165,961,278	21
192	29	hsa-miR-5095	21	21	21	1	21	1	intron	2	2q14.3	-	127,273,475	127,273,495	21
193	29	hsa-miR-5095	21	21	21	1	21	1	intergenica	2	2q14.2	-	121,313,825	121,313,845	21
194	29	hsa-miR-5095	21	21	21	1	21	1	intergenica	2	2q12.1	-	102,546,364	102,546,384	21
195	29	hsa-miR-5095	21	21	21	1	21	1	intergenica	2	2p11.2	-	85,313,260	85,313,280	21
196	29	hsa-miR-5095	21	21	21	1	21	1	intergenica	2	2p12	-	82,525,103	82,525,123	21
197	29	hsa-miR-5095	21	21	21	1	21	1	intergenica	2	2q11.2	-	83,368,168	83,368,188	21
198	29	hsa-miR-5095	21	21	21	1	21	1	intron	2	2p13.3	-	69,778,501	69,778,521	21
199	29	hsa-miR-5095	21	21	21	1	21	1	intron	2	2p15	-	62,861,469	62,861,489	21
200	29	hsa-miR-5095	21	21	21	1	21	1	intergenica	2	2p16.1	-	57,464,501	57,464,521	21
201	29	hsa-miR-5095	21	21	21	1	21	1	intergenica	2	2p16.3	-	48,312,599	48,312,619	21
202	29	hsa-miR-5095	21	21	21	1	21	1	intergenica	2	2p22.1	-	39,148,489	39,148,509	21
203	29	hsa-miR-5095	21	21	21	1	21	1	intron	2	2p23.2	-	28,295,833	28,295,853	21
204	29	hsa-miR-5095	21	21	21	1	21	1	intergenica	2	2p23.3	-	26,763,791	26,763,811	21
205	29	hsa-miR-5095	21	21	21	1	21	1	intron	2	2p24.2	-	17,749,415	17,749,435	21
206	29	hsa-miR-5095	21	21	21	1	21	1	intergenica	2	2p25.1	-	10,026,545	10,026,565	21
207	29	hsa-miR-5095	21	15	21	1	21	1	intron	19	19q13.43	-	58,506,260	58,506,280	21
208	29	hsa-miR-5095	21	15	21	1	21	1	intergenica	19	19q13.42	-	55,629,516	55,629,536	21
209	29	hsa-miR-5095	21	15	21	1	21	1	intergenica	19	19q13.42	-	54,018,189	54,018,209	21
210	29	hsa-miR-5095	21	15	21	1	21	1	intron	19	19q13.2	-	42,219,326	42,219,346	21
211	29	hsa-miR-5095	21	15	21	1	21	1	intergenica	19	19q13.3	-	40,642,571	40,642,591	21
212	29	hsa-miR-5095	21	15	21	1	21	1	intron	19	19q13.13	-	38,103,650	38,103,670	21
213	29	hsa-miR-5095	21	15	21	1	21	1	intergenica	19	19q13.2	-	38,782,363	38,782,383	21
214	29	hsa-miR-5095	21	15	21	1	21	1	intron	19	19p12	-	23,640,654	23,640,674	21
215	29	hsa-miR-5095	21	15	21	1	21	1	intergenica	19	19p12	-	20,237,210	20,237,230	21
216	29	hsa-miR-5095	21	15	21	1	21	1	intron	19	19p13.11	-	16,441,196	16,441,216	21
217	29	hsa-miR-5095	21	15	21	1	21	1	intergenica	19	19p13.13	-	13,730,874	13,730,894	21
218	29	hsa-miR-5095	21	15	21	1	21	1	intron	19	19p13.12	-	14,181,444	14,181,464	21
219	29	hsa-miR-5095	21	15	21	1	21	1	intron	19	19p13.2	-	10,171,531	10,171,551	21
220	29	hsa-miR-5095	21	15	21	1	21	1	intron	19	19p13.3	-	6,841,951	6,841,971	21
221	29	hsa-miR-5095	21	15	21	1	21	1	intron	19	19p13.3	-	1,640,874	1,640,894	21
222	29	hsa-miR-5095	21	15	21	1	21	1	intergenica	18	18q23	-	78,591,399	78,591,419	21
223	29	hsa-miR-5095	21	15	21	1	21	1	intergenica	18	18q23	-	75,570,825	75,570,845	21
224	29	hsa-miR-5095	21	15	21	1	21	1	intergenica	18	18q22.3	-	74,030,813	74,030,833	21
225	29	hsa-miR-5095	21	15	21	1	21	1	intergenica	18	18q22.3	-	72,546,163	72,546,183	21
226	29	hsa-miR-5095	21	15	21	1	21	1	intron	18	18q22.2	-	69,509,363	69,509,383	21
227	29	hsa-miR-5095	21	15	21	1	21	1	intergenica	18	18q22.2	-	69,693,784	69,693,804	21
228	29	hsa-miR-5095	21	15	21	1	21	1	intergenica	18	18q21.33	-	63,550,995	63,551,015	21
229	29	hsa-miR-5095	21	15	21	1	21	1	intergenica	18	18q21.32	-	59,194,435	59,194,455	21
230	29	hsa-miR-5095	21	15	21	1	21	1	intergenica	18	18q21.1	-	48,988,300	48,988,320	21
231	29	hsa-miR-5095	21	15	21	1	21	1	intron	18	18q12.3	-	40,835,803	40,835,823	21
232	29	hsa-miR-5095	21	15	21	1	21	1	intergenica	18	18q12.1	-	33,202,120	33,202,140	21
233	29	hsa-miR-5095	21	15	21	1	21	1	intergenica	18	18q11.2	-	21,601,230	21,601,250	21
234	29	hsa-miR-5095	21	15	21	1	21	1	intron	18	18q11.21	-	11,024,271	11,024,291	21
235	29	hsa-miR-5095	21	15	21	1	21	1	intron	18	18q11.21	-	12,367,894	12,367,914	21
236	29	hsa-miR-5095	21	15	21	1	21	1	intron	18	18p11.31	-	7,027,668	7,027,688	21
237	29	hsa-miR-5095	21	22	21	1	21	1	intron	17	17q25.3	-	78,731,485	78,731,505	21
238	29	hsa-miR-5095	21	22	21	1	21	1	intron	17	17q25.1	-	75,728,710	75,728,730	21
239	29	hsa-miR-5095	21	22	21	1	21	1	intron	17	17q25.1	-	73,212,971	73,212,991	21
240	29	hsa-miR-5095	21	22	21	1	21	1	intron	17	17q24.2	-	67,719,124	67,719,144	21
241	29	hsa-miR-5095	21	22	21	1	21	1	intron	17	17q24.2	-	67,905,135	67,905,155	21
242	29	hsa-miR-5095	21	22	21	1	21	1	intron	17	17q22	-	59,035,479	59,035,499	21
243	29	hsa-miR-5095	21	22	21	1	21	1	intergenica	17	17q23.1	-	59,512,471	59,512,491	21
244	29	hsa-miR-5095	21	22	21	1	21	1	intergenica	17	17q21.33	-	50,718,031	50,718,051	21
245	29	hsa-miR-5095	21	22	21	1	21	1	intergenica	17	17q21.34	-	44,226,501	44,226,521	21
246	29	hsa-miR-5095	21	22	21	1	21	1	intron	17	17q21.31	-	38,740,485	38,740,505	21
247	29	hsa-miR-5095	21	22	21	1	21	1	intergenica	17	17q12	-	35,882,033	35,882,053	21
248	29	hsa-miR-5095	21	22	21	1	21	1	intergenica	17	17q12	-	19,214,309	19,214,329	21
249	29	hsa-miR-5095	21	22	21	1	21	1	intron	17	17p11.2	-	19,535,160	19,535,180	21
250	29	hsa-miR-5095	21	22	21	1	21	1	intergenica	17	17p11.2	-	16,376,396	16,376,416	21
251	29	hsa-miR-5095	21	22	21	1	21	1	intergenica	17	17p11.2	-	16,548,523	16,548,543	21
252	29	hsa-miR-5095	21	22	21	1	21	1	intergenica	17	17p12	-	13,393,481	13,393,501	21
253	29	hsa-miR-5095	21	22	21	1	21	1	intergenica	17	17p13.1	-	8,184,941	8,184,961	21
254	29	hsa-miR-5095	21	22	21	1	21	1	intron	17	17p13.1	-	7,106,629	7,106,649	21
255	29	hsa-miR-5095	21	22	21	1	21	1	intron	17	17p13.2	-	4,735,799	4,735,819	21
256	29	hsa-miR-5095	21	22	21	1	21	1	intron	17	17p13.2	-	4,866,193	4,866,213	21
257	29	hsa-miR-5095	21	22	21	1	21	1	intergenica	17	17p13.3	-	1,687,043	1,687,063	21
258	29	hsa-miR-5095	21	22	21	1	21	1	intergenica	17	17p13.3	-	1,696,423	1,696,443	21
259	29	hsa-miR-5095	21	18	21	1	21	1	intron	16	16q24.2	-	88,522,931	88,522,951	21
260	29	hsa-miR-5095	21	18	21	1	21	1	intron	16	16q24.3	-	88,848,356	88,848,376	21
261	29	hsa-miR-5095	21	18	21	1	21	1	intron	16	16q13	-	57,210,428	57,210,448	21
262	29	hsa-miR-5095	21	18	21	1	21	1	intron	16	16q12.1	-	47,455,488	47,455,508	21
263	29	hsa-miR-5095	21	18	21	1	21	1	intergenica	16	16p11.2	-	29,631,069	29,631,089	21
264	29	hsa-miR-5095	21	18	21	1	21	1	Exon	16	16p11.2	-	30,522,685	30,522,705	21
265	29	hsa-miR-5095	21	18	21	1	21	1	intergenica	16	16p12.1	-	26,750,060	26,750,080	21
266	29	hsa-miR-5095	21	18	21	1	21	1	intron	16	16p12.1	-	25,112,868	25,112,888	21
267	29	hsa-miR-5095	21	18	21	1	21	1	intron	16	16p12.2	-	23,594,978	23,594,998	21
268	29	hsa-miR-5095	21	18	21	1	21	1	intergenica	16	16p12.2	-	21,545,095	21,545,115	21
269	29	hsa-miR-5095	21	18	21	1	21	1	intergenica	16	16p13.12	-	14,402,083	14,402,103	21
270	29	hsa-miR-5095	21	18	21	1	21	1	intergenica	16	16p13.13	-	11,504,281	11,504,301	21
271	29	hsa-miR-5095	21	18	21	1	21	1	intron	16	16p13.3	-	6,335,505	6,335,525	21
272	29	hsa-miR-5095	21	18	21	1	21	1	intron	16	16p13.3	-	4,627,806	4,627,826	21
273	29	hsa-miR-5095	21	18	21	1	21	1	intron	16	16p13.3	-	2,884,448	2,884,468	21
274	29	hsa-miR-5095	21	18	21	1	21	1	intergenica	16	16p13.3	-	3,414,461	3,414,481	21
275	29	hsa-miR-5095	21	18	21	1	21	1	intron	16	16p13.3	-	131.205	131.225	21
276	29	hsa-miR-5095	21	18	21	1	21	1	intergenica	16	16p13.3	-	179.984	180.004	21
277	29	hsa-miR-5095	21	16	21	1	21	1	intergenica	15	15q26.2	-	97,904,989	97,905,009	21
278	29	hsa-miR-5095	21	16	21	1	21	1	intergenica	15	15q26.2	-	95,042,073	95,042,093	21
279	29	hsa-miR-5095	21	16	21	1	21	1	intron	15	15q25.2	-	82,592,711	82,592,731	21
280	29	hsa-miR-5095	21	16	21	1	21	1	intergenica	15	15q25.1	-	78,078,599	78,078,619	21
281	29	hsa-miR-5095	21	16	21	1	21	1	intron	15	15q25.1	-	78,106,954	78,106,974	21
282	29	hsa-miR-5095	21	16	21	1	21	1	intron	15	15q24.2	-	75,575,645	75,575,665	21
283	29	hsa-miR-5095	21	16	21	1	21	1	intergenica	15	15q21.2	-	50,396,788	50,396,808	21
284	29	hsa-miR-5095	21	16	21	1	21	1	intergenica	15	15q21.2	-	50,876,453	50,876,473	21
285	29	hsa-miR-5095	21	16	21	1	21	1	intron	15	15q15.1	-	41,221,828	41,221,848	21
286	29	hsa-miR-5095	21	16	21	1	21	1	intron	15	15q15.1	-	41,247,698	41,247,718	21
287	29	hsa-miR-5095	21	16	21	1	21	1	intergenica	15	15q15.1	-	41,404,050	41,404,070	21
288	29	hsa-miR-5095	21	16	21	1	21	1	intron	15	15q14	-	34,202,716	34,202,736	21
289	29	hsa-miR-5095	21	16	21	1	21	1	intron	15	15q12	-	26,895,538	26,895,558	21
290	29	hsa-miR-5095	21	16	21	1	21	1	intergenica	15	15q11.2	-	22,785,214	22,785,234	21
291	29	hsa-miR-5095	21	16	21	1	21	1	intron	15	15q11.2	-	22,977,556	22,977,576	21
292	29	hsa-miR-5095	21	10	21	1	21	1	intron	14	14q32.33	-	103,576,033	103,576,053	21
293	29	hsa-miR-5095	21	10	21	1	21	1	intergenica	14	14q32.31	-	102,562,439	102,562,459	21
294	29	hsa-miR-5095	21	10	21	1	21	1	intron	14	14q32.2	-	96,504,428	96,504,448	21
295	29	hsa-miR-5095	21	10	21	1	21	1	intron	14	14q32.11	-	90,982,839	90,982,859	21
296	29	hsa-miR-5095	21	10	21	1	21	1	intergenica	14	14q31.2	-	84,196,761	84,196,781	21
297	29	hsa-miR-5095	21	10	21	1	21	1	intergenica	14	14q23.3	-	65,315,251	65,315,271	21
298	29	hsa-miR-5095	21	10	21	1	21	1	intron	14	14q22.2	-	54,883,099	54,883,119	21
299	29	hsa-miR-5095	21	10	21	1	21	1	intergenica	14	14q13.2	-	34,888,775	34,888,795	21
300	29	hsa-miR-5095	21	10	21	1	21	1	intron	14	14q12	-	31,022,105	31,022,125	21
301	29	hsa-miR-5095	21	10	21	1	21	1	intron	14	14q12	-	31,688,303	31,688,323	21
302	29	hsa-miR-5095	21	11	21	1	21	1	intergenica	13	13q34	-	110,710,106	110,710,126	21
303	29	hsa-miR-5095	21	11	21	1	21	1	intron	13	13q32.1	-	96,737,351	96,737,371	21
304	29	hsa-miR-5095	21	11	21	1	21	1	intergenica	13	13q22.1	-	73,214,615	73,214,635	21
305	29	hsa-miR-5095	21	11	21	1	21	1	intergenica	13	13q22.2	-	73,253,654	73,253,674	21
306	29	hsa-miR-5095	21	11	21	1	21	1	intron	13	13q13.3	-	37,644,596	37,644,616	21
307	29	hsa-miR-5095	21	11	21	1	21	1	intergenica	13	13q13.1	-	31,831,454	31,831,474	21
308	29	hsa-miR-5095	21	11	21	1	21	1	intron	13	13q12.3	-	30,519,421	30,519,441	21
309	29	hsa-miR-5095	21	11	21	1	21	1	intergenica	13	13q12.13	-	25,288,406	25,288,426	21
310	29	hsa-miR-5095	21	11	21	1	21	1	intron	13	13q12.13	-	25,889,888	25,889,908	21
311	29	hsa-miR-5095	21	11	21	1	21	1	intron	13	13q12.11	-	20,569,754	20,569,774	21
312	29	hsa-miR-5095	21	11	21	1	21	1	intergenica	13	13q12.11	-	21,111,835	21,111,855	21
313	29	hsa-miR-5095	21	10	21	1	21	1	intron	12	12q24.31	-	123,459,513	123,459,533	21
314	29	hsa-miR-5095	21	10	21	1	21	1	intron	12	12q24.31	-	123,459,513	123,459,533	21
315	29	hsa-miR-5095	21	10	21	1	21	1	intergenica	12	12q24.21	-	114,930,385	114,930,405	21
316	29	hsa-miR-5095	21	10	21	1	21	1	intron	12	12q23.3	-	104,249,661	104,249,681	21
317	29	hsa-miR-5095	21	10	21	1	21	1	intergenica	12	12q22	-	92,588,519	92,588,539	21
318	29	hsa-miR-5095	21	10	21	1	21	1	intergenica	12	12q21.2	-	79,704,489	79,704,509	21
319	29	hsa-miR-5095	21	10	21	1	21	1	intron	12	12q13.12	-	49,595,709	49,595,729	21
320	29	hsa-miR-5095	21	10	21	1	21	1	intron	12	12p12.2	-	20,814,616	20,814,636	21
321	29	hsa-miR-5095	21	10	21	1	21	1	intron	12	12p13.2	-	12,260,104	12,260,124	21
322	29	hsa-miR-5095	21	10	21	1	21	1	intron	12	12p13.33	-	1,264,388	1,264,408	21
323	29	hsa-miR-5095	21	10	21	1	21	1	intron	11	11q14.3	-	89,800,469	89,800,489	21
324	29	hsa-miR-5095	21	10	21	1	21	1	intergenica	11	11q13.4	-	74,547,793	74,547,813	21
325	29	hsa-miR-5095	21	10	21	1	21	1	intergenica	11	11q13.4	-	71,784,799	71,784,819	21
326	29	hsa-miR-5095	21	10	21	1	21	1	intron	11	11q13.3	-	70,138,070	70,138,090	21
327	29	hsa-miR-5095	21	10	21	1	21	1	intergenica	11	11q13.1	-	65,988,554	65,988,574	21
328	29	hsa-miR-5095	21	10	21	1	21	1	intergenica	11	11q13.1	-	64,980,266	64,980,286	21
329	29	hsa-miR-5095	21	10	21	1	21	1	intergenica	11	11p12	-	42,957,581	42,957,601	21
330	29	hsa-miR-5095	21	10	21	1	21	1	intron	11	11p15.3	-	12,839,973	12,839,993	21
331	29	hsa-miR-5095	21	10	21	1	21	1	intron	11	11p15.4	-	2,979,498	2,979,518	21
332	29	hsa-miR-5095	21	10	21	1	21	1	intergenica	11	11p15.4	-	3,466,700	3,466,720	21
333	29	hsa-miR-5095	21	13	21	1	21	1	intron	10	10q25.2	-	112,478,894	112,478,914	21
334	29	hsa-miR-5095	21	13	21	1	21	1	intergenica	10	10q25.2	-	110,359,976	110,359,996	21
335	29	hsa-miR-5095	21	13	21	1	21	1	intron	10	10q24.32	-	101,373,643	101,373,663	21
336	29	hsa-miR-5095	21	13	21	1	21	1	intron	10	10q24.1	-	97,492,196	97,492,216	21
337	29	hsa-miR-5095	21	13	21	1	21	1	intron	10	10q23.33	-	93,497,844	93,497,864	21
338	29	hsa-miR-5095	21	13	21	1	21	1	intron	10	10q23.31	-	89,616,648	89,616,668	21
339	29	hsa-miR-5095	21	13	21	1	21	1	intergenica	10	10q22.3	-	78,266,420	78,266,440	21
340	29	hsa-miR-5095	21	13	21	1	21	1	intron	10	10q22.2	-	74,456,400	74,456,420	21
341	29	hsa-miR-5095	21	13	21	1	21	1	intron	10	10q21.1	-	53,930,184	53,930,204	21
342	29	hsa-miR-5095	21	13	21	1	21	1	intergenica	10	10q11.23	-	50,767,489	50,767,509	21
343	29	hsa-miR-5095	21	13	21	1	21	1	intergenica	10	10p11.21	-	36,785,008	36,785,028	21
344	29	hsa-miR-5095	21	13	21	1	21	1	intergenica	10	10p13	-	13,364,200	13,364,220	21
345	29	hsa-miR-5095	21	13	21	1	21	1	intron	10	10p14	-	10,581,755	10,581,775	21
346	29	hsa-miR-5095	21	24	21	1	21	1	intergenica	1	1q42.3	-	235,889,329	235,889,349	21
347	29	hsa-miR-5095	21	24	21	1	21	1	intergenica	1	1q32.3	-	211,636,789	211,636,809	21
348	29	hsa-miR-5095	21	24	21	1	21	1	intergenica	1	1q25.1	-	174,102,896	174,102,916	21
349	29	hsa-miR-5095	21	24	21	1	21	1	intron	1	1q21.3	-	153,964,668	153,964,688	21
350	29	hsa-miR-5095	21	24	21	1	21	1	intergenica	1	1q21.1	-	146,044,504	146,044,524	21
351	29	hsa-miR-5095	21	24	21	1	21	1	intergenica	1	1p13.2	-	112,969,110	112,969,130	21
352	29	hsa-miR-5095	21	24	21	1	21	1	intron	1	1p13.3	-	109,113,115	109,113,135	21
353	29	hsa-miR-5095	21	24	21	1	21	1	intron	1	1p22.3	-	85,072,369	85,072,389	21
354	29	hsa-miR-5095	21	24	21	1	21	1	intron	1	1p22.3	-	85,402,636	85,402,656	21
355	29	hsa-miR-5095	21	24	21	1	21	1	intergenica	1	1p31.1	-	79,391,375	79,391,395	21
356	29	hsa-miR-5095	21	24	21	1	21	1	intron	1	1p31.1	-	71,898,341	71,898,361	21
357	29	hsa-miR-5095	21	24	21	1	21	1	intron	1	1p31.3	-	65,035,794	65,035,814	21
358	29	hsa-miR-5095	21	24	21	1	21	1	intron	1	1p31.3	-	63,556,748	63,556,768	21
359	29	hsa-miR-5095	21	24	21	1	21	1	intergenica	1	1p32.2	-	56,629,356	56,629,376	21
360	29	hsa-miR-5095	21	24	21	1	21	1	intergenica	1	1p32.3	-	54,411,618	54,411,638	21
361	29	hsa-miR-5095	21	24	21	1	21	1	intron	1	1p32.3	-	53,072,786	53,072,806	21
362	29	hsa-miR-5095	21	24	21	1	21	1	intergenica	1	1p32.3	-	52,012,390	52,012,410	21
363	29	hsa-miR-5095	21	24	21	1	21	1	intron	1	1p32.3	-	50,783,599	50,783,619	21
364	29	hsa-miR-5095	21	24	21	1	21	1	intron	1	1p34.3	-	37,721,145	37,721,165	21
365	29	hsa-miR-5095	21	24	21	1	21	1	intron	1	1p34.3	-	37,936,346	37,936,366	21
366	29	hsa-miR-5095	21	24	21	1	21	1	Exon - intron	1	1p35.1	-	32,682,498	32,682,518	21
367	29	hsa-miR-5095	21	24	21	1	21	1	intergenica	1	1p35.2	-	31,071,446	31,071,466	21
368	29	hsa-miR-5095	21	24	21	1	21	1	intron	1	1p36.23	-	8,696,635	8,696,655	21
369	29	hsa-miR-5095	21	24	21	1	21	1	intron	1	1p36.31	-	6,568,175	6,568,195	21
370	29	hsa-miR-5095	21	13	21	1	21	1	intergenica	X	Xq28	+	150,564,653	150,564,673	21
371	29	hsa-miR-5095	21	13	21	1	21	1	intergenica	X	Xq28	+	150,964,587	150,964,607	21
372	29	hsa-miR-5095	21	13	21	1	21	1	intergenica	X	Xq27.2	+	141,516,791	141,516,811	21
373	29	hsa-miR-5095	21	13	21	1	21	1	intergenica	X	Xq26.3	+	138,155,331	138,155,351	21
374	29	hsa-miR-5095	21	13	21	1	21	1	intergenica	X	Xq23	+	115,260,316	115,260,336	21
375	29	hsa-miR-5095	21	13	21	1	21	1	intergenica	X	Xq22.1	+	100,744,487	100,744,507	21
376	29	hsa-miR-5095	21	13	21	1	21	1	intron	X	Xq21.33	+	97,236,816	97,236,836	21
377	29	hsa-miR-5095	21	13	21	1	21	1	intron	X	Xq13.1	+	70,151,233	70,151,253	21
378	29	hsa-miR-5095	21	13	21	1	21	1	intergenica	X	Xp11.22	+	54,392,111	54,392,131	21
379	29	hsa-miR-5095	21	13	21	1	21	1	intron	X	Xp21.2	+	29,415,691	29,415,711	21
380	29	hsa-miR-5095	21	13	21	1	21	1	intergenica	X	Xp22.12	+	19,531,809	19,531,829	21
381	29	hsa-miR-5095	21	13	21	1	21	1	intergenica	X	Xp22.2	+	9,951,094	9,951,114	21
382	29	hsa-miR-5095	21	13	21	1	21	1	intergenica	X	Xp22.31	+	6,992,544	6,992,564	21
383	29	hsa-miR-5095	21	16	21	1	21	1	intron	9	9q34.11	+	128,966,067	128,966,087	21
384	29	hsa-miR-5095	21	16	21	1	21	1	intergenica	9	9q33.3	+	124,140,879	124,140,899	21
385	29	hsa-miR-5095	21	16	21	1	21	1	intergenica	9	9q33.3	+	123,315,382	123,315,402	21
386	29	hsa-miR-5095	21	16	21	1	21	1	intron	9	9q33.1	+	116,740,786	116,740,806	21
387	29	hsa-miR-5095	21	16	21	1	21	1	intron	9	9q32	+	114,633,432	114,633,452	21
388	29	hsa-miR-5095	21	16	21	1	21	1	intron	9	9q31.3	+	109,914,028	109,914,048	21
389	29	hsa-miR-5095	21	16	21	1	21	1	intergenica	9	9q31.1	+	103,203,101	103,203,121	21
390	29	hsa-miR-5095	21	16	21	1	21	1	intergenica	9	9q22.2	+	90,306,793	90,306,813	21
391	29	hsa-miR-5095	21	16	21	1	21	1	intergenica	9	9q21.31	+	80,499,973	80,499,993	21
392	29	hsa-miR-5095	21	16	21	1	21	1	intergenica	9	9q21.13	+	72,507,589	72,507,609	21
393	29	hsa-miR-5095	21	16	21	1	21	1	intergenica	9	9q13	+	62,852,781	62,852,801	21
394	29	hsa-miR-5095	21	16	21	1	21	1	intron	9	9p13.3	+	33,977,309	33,977,329	21
395	29	hsa-miR-5095	21	16	21	1	21	1	intergenica	9	9p21.3	+	22,563,108	22,563,128	21
396	29	hsa-miR-5095	21	16	21	1	21	1	intron	9	9p24.1	+	8,921,086	8,921,106	21
397	29	hsa-miR-5095	21	16	21	1	21	1	intron	9	9p24.1	+	6,576,739	6,576,759	21
398	29	hsa-miR-5095	21	16	21	1	21	1	intergenica	9	9p24.1	+	6,713,429	6,713,449	21
399	29	hsa-miR-5095	21	7	21	1	21	1	intron	8	8q24.3	+	143,686,344	143,686,364	21
400	29	hsa-miR-5095	21	7	21	1	21	1	intergenica	8	8q24.13	+	125,451,514	125,451,534	21
401	29	hsa-miR-5095	21	7	21	1	21	1	intron	8	8q22.3	+	101,801,938	101,801,958	21
402	29	hsa-miR-5095	21	7	21	1	21	1	intergenica	8	8q21.13	+	79,478,844	79,478,864	21
403	29	hsa-miR-5095	21	7	21	1	21	1	intergenica	8	8q12.1	+	56,110,397	56,110,417	21
404	29	hsa-miR-5095	21	7	21	1	21	1	intergenica	8	8p12	+	29,874,398	29,874,418	21
405	29	hsa-miR-5095	21	7	21	1	21	1	intergenica	8	8p121.2	+	23,710,863	23,710,883	21
406	29	hsa-miR-5095	21	11	21	1	21	1	intron	7	7q36.1	+	148,594,448	148,594,468	21
407	29	hsa-miR-5095	21	11	21	1	21	1	intron	7	7q32.1	+	127,802,117	127,802,137	21
408	29	hsa-miR-5095	21	11	21	1	21	1	intron	7	7q22.1	+	101,469,762	101,469,782	21
409	29	hsa-miR-5095	21	11	21	1	21	1	intergenica	7	7q21.3	+	97,696,368	97,696,388	21
410	29	hsa-miR-5095	21	11	21	1	21	1	intron	7	7q21.12	+	87,938,921	87,938,941	21
411	29	hsa-miR-5095	21	11	21	1	21	1	intergenica	7	7q11.21	+	66,612,533	66,612,553	21
412	29	hsa-miR-5095	21	11	21	1	21	1	intergenica	7	7p14.1	+	41,792,072	41,792,092	21
413	29	hsa-miR-5095	21	11	21	1	21	1	intergenica	7	7p15.2	+	26,219,913	26,219,933	21
414	29	hsa-miR-5095	21	11	21	1	21	1	intron	7	7p15.3	+	23,171,981	23,172,001	21
415	29	hsa-miR-5095	21	11	21	1	21	1	intergenica	7	7p21.3	+	10,060,128	10,060,148	21
416	29	hsa-miR-5095	21	11	21	1	21	1	intergenica	7	7p22.1	+	4,895,806	4,895,826	21
417	29	hsa-miR-5095	21	16	21	1	21	1	intron	6	6q25.3	+	156,877,988	156,878,008	21
418	29	hsa-miR-5095	21	16	21	1	21	1	intron	6	6q25.3	+	157,294,622	157,294,642	21
419	29	hsa-miR-5095	21	16	21	1	21	1	intergenica	6	6q25.2	+	154,851,288	154,851,308	21
420	29	hsa-miR-5095	21	16	21	1	21	1	intergenica	6	6q23.3	+	137,645,382	137,645,402	21
421	29	hsa-miR-5095	21	16	21	1	21	1	intergenica	6	6q23.3	+	135,108,308	135,108,328	21
422	29	hsa-miR-5095	21	16	21	1	21	1	intergenica	6	6q16.3	+	104,937,537	104,937,557	21
423	29	hsa-miR-5095	21	16	21	1	21	1	intergenica	6	6q16.1	+	98,270,102	98,270,122	21
424	29	hsa-miR-5095	21	16	21	1	21	1	intron	6	6q15	+	89,849,149	89,849,169	21
425	29	hsa-miR-5095	21	16	21	1	21	1	intron	6	6p21.1	+	41,789,016	41,789,036	21
426	29	hsa-miR-5095	21	16	21	1	21	1	intergenica	6	6p21.2	+	36,618,023	36,618,043	21
427	29	hsa-miR-5095	21	16	21	1	21	1	intergenica	6	6p21.31	+	33,975,216	33,975,236	21
428	29	hsa-miR-5095	21	16	21	1	21	1	intron	6	6p21.33	+	31,924,072	31,924,092	21
429	29	hsa-miR-5095	21	16	21	1	21	1	intergenica	6	6p22.1	+	29,086,137	29,086,157	21
430	29	hsa-miR-5095	21	16	21	1	21	1	intergenica	6	6p22.3	+	15,982,098	15,982,118	21
431	29	hsa-miR-5095	21	16	21	1	21	1	intron	6	6p25.1	+	5,343,484	5,343,504	21
432	29	hsa-miR-5095	21	16	21	1	21	1	intron	6	6p25.3	+	1,742,192	1,742,212	21
433	29	hsa-miR-5095	21	12	21	1	21	1	intergenica	5	5q35.3	+	179,543,626	179,543,646	21
434	29	hsa-miR-5095	21	12	21	1	21	1	intron	5	5q35.3	+	178,226,339	178,226,359	21
435	29	hsa-miR-5095	21	12	21	1	21	1	intron	5	5q34	+	161,691,572	161,691,592	21
436	29	hsa-miR-5095	21	12	21	1	21	1	intergenica	5	5q33.1	+	151,733,403	151,733,423	21
437	29	hsa-miR-5095	21	12	21	1	21	1	intron	5	5q33.1	+	151,871,836	151,871,856	21
438	29	hsa-miR-5095	21	12	21	1	21	1	intron	5	5q23.2	+	127,532,379	127,532,399	21
439	29	hsa-miR-5095	21	12	21	1	21	1	intergenica	5	5q15	+	95,646,399	95,646,419	21
440	29	hsa-miR-5095	21	12	21	1	21	1	intron	5	5q13.2	+	71,470,113	71,470,133	21
441	29	hsa-miR-5095	21	12	21	1	21	1	intergenica	5	5q12.3	+	67,397,854	67,397,874	21
442	29	hsa-miR-5095	21	12	21	1	21	1	intergenica	5	5q11.2	+	54,663,408	54,663,428	21
443	29	hsa-miR-5095	21	12	21	1	21	1	intron	5	5q11.1	+	50,798,694	50,798,714	21
444	29	hsa-miR-5095	21	12	21	1	21	1	intergenica	5	5p14.1	+	26,245,943	26,245,963	21
445	29	hsa-miR-5095	21	11	21	1	21	1	intron	4	4q34.1	+	173,373,056	173,373,076	21
446	29	hsa-miR-5095	21	11	21	1	21	1	intergenica	4	4q33	+	170,330,744	170,330,764	21
447	29	hsa-miR-5095	21	11	21	1	21	1	intergenica	4	4q32.2	+	160,979,081	160,979,101	21
448	29	hsa-miR-5095	21	11	21	1	21	1	intergenica	4	4q28.1	+	124,972,386	124,972,406	21
449	29	hsa-miR-5095	21	11	21	1	21	1	intergenica	4	4q26	+	119,767,303	119,767,323	21
450	29	hsa-miR-5095	21	11	21	1	21	1	intergenica	4	4q22.1	+	87,548,287	87,548,307	21
451	29	hsa-miR-5095	21	11	21	1	21	1	intron	4	4q22.1	+	88,050,246	88,050,266	21
452	29	hsa-miR-5095	21	11	21	1	21	1	intergenica	4	4q21.22	+	82,563,171	82,563,191	21
453	29	hsa-miR-5095	21	11	21	1	21	1	intron	4	4p12	+	47,973,348	47,973,368	21
454	29	hsa-miR-5095	21	11	21	1	21	1	intergenica	4	4p15.1	+	31,981,462	31,981,482	21
455	29	hsa-miR-5095	21	11	21	1	21	1	intergenica	4	4p15.33	+	12,027,463	12,027,483	21
456	29	hsa-miR-5095	21	17	21	1	21	1	intergenica	3	3q27.1	+	184,591,642	184,591,662	21
457	29	hsa-miR-5095	21	17	21	1	21	1	intron	3	3q27.2	+	185,096,007	185,096,027	21
458	29	hsa-miR-5095	21	17	21	1	21	1	intron	3	3q27.2	+	185,660,069	185,660,089	21
459	29	hsa-miR-5095	21	17	21	1	21	1	intron	3	3q27.1	+	183,288,752	183,288,772	21
460	29	hsa-miR-5095	21	17	21	1	21	1	intergenica	3	3q26.33	+	181,315,283	181,315,303	21
461	29	hsa-miR-5095	21	17	21	1	21	1	intron	3	3q26.31	+	174,209,903	174,209,923	21
462	29	hsa-miR-5095	21	17	21	1	21	1	intron	3	3q26.2	+	169,848,728	169,848,748	21
463	29	hsa-miR-5095	21	17	21	1	21	1	intergenica	3	3q26.1	+	166,310,396	166,310,416	21
464	29	hsa-miR-5095	21	17	21	1	21	1	intergenica	3	3q13.33	+	119,574,621	119,574,641	21
465	29	hsa-miR-5095	21	17	21	1	21	1	intergenica	3	3q13.11	+	104,945,398	104,945,418	21
466	29	hsa-miR-5095	21	17	21	1	21	1	intergenica	3	3q11.2	+	96,494,758	96,494,778	21
467	29	hsa-miR-5095	21	17	21	1	21	1	intergenica	3	3p12.2	+	80,534,406	80,534,426	21
468	29	hsa-miR-5095	21	17	21	1	21	1	intron	3	3p21.2	+	50,711,534	50,711,554	21
469	29	hsa-miR-5095	21	17	21	1	21	1	intron	3	3p21.31	+	47,919,203	47,919,223	21
470	29	hsa-miR-5095	21	17	21	1	21	1	intergenica	3	3p24.1	+	28,725,573	28,725,593	21
471	29	hsa-miR-5095	21	17	21	1	21	1	intron	3	3p24.2	+	23,863,802	23,863,822	21
472	29	hsa-miR-5095	21	17	21	1	21	1	intron	3	3p25.3	+	10,253,129	10,253,149	21
473	29	hsa-miR-5095	21	4	21	1	21	1	intergenica	22	22q13.33	+	49,463,607	49,463,627	21
474	29	hsa-miR-5095	21	4	21	1	21	1	intergenica	22	22q13.31	+	46,142,288	46,142,308	21
475	29	hsa-miR-5095	21	4	21	1	21	1	intron	22	22q11.21	+	17,413,949	17,413,969	21
476	29	hsa-miR-5095	21	4	21	1	21	1	intron	22	22q11.21	+	17,753,238	17,753,258	21
477	29	hsa-miR-5095	21	5	21	1	21	1	intron	21	21q22.13	+	36,967,992	36,968,012	21
478	29	hsa-miR-5095	21	5	21	1	21	1	intergenica	21	21q22.11	+	31,771,284	31,771,304	21
479	29	hsa-miR-5095	21	5	21	1	21	1	intergenica	21	21q22.11	+	32,017,491	32,017,511	21
480	29	hsa-miR-5095	21	5	21	1	21	1	intergenica	21	21q21.2	+	23,656,116	23,656,136	21
481	29	hsa-miR-5095	21	5	21	1	21	1	intergenica	21	21q21.2	+	16,173,223	16,173,243	21
482	29	hsa-miR-5095	21	3	21	1	21	1	intergenica	20	20q13.12	+	44,526,818	44,526,838	21
483	29	hsa-miR-5095	21	3	21	1	21	1	intron	20	20q12	+	42,803,826	42,803,846	21
484	29	hsa-miR-5095	21	3	21	1	21	1	intergenica	20	20p11.21	+	22,896,454	22,896,474	21
485	29	hsa-miR-5095	21	12	21	1	21	1	intergenica	2	2q37.3	+	238,812,442	238,812,462	21
486	29	hsa-miR-5095	21	12	21	1	21	1	intergenica	2	2q37.2	+	235,442,933	235,442,953	21
487	29	hsa-miR-5095	21	12	21	1	21	1	intron	2	2q31.1	+	172,819,737	172,819,757	21
488	29	hsa-miR-5095	21	12	21	1	21	1	intron	2	2q24.1	+	158,631,212	158,631,232	21
489	29	hsa-miR-5095	21	12	21	1	21	1	intergenica	2	2q14.3	+	122,620,821	122,620,841	21
490	29	hsa-miR-5095	21	12	21	1	21	1	intergenica	2	2p12	+	78,850,227	78,850,247	21
491	29	hsa-miR-5095	21	12	21	1	21	1	intron	2	2p16.1	+	55,895,813	55,895,833	21
492	29	hsa-miR-5095	21	12	21	1	21	1	intron	2	2p21	+	45,810,313	45,810,333	21
493	29	hsa-miR-5095	21	12	21	1	21	1	intron	2	2p21	+	45,925,568	45,925,588	21
494	29	hsa-miR-5095	21	12	21	1	21	1	intron	2	2p21	+	45,961,967	45,961,987	21
495	29	hsa-miR-5095	21	12	21	1	21	1	intergenica	2	2p21	+	46,689,929	46,689,949	21
496	29	hsa-miR-5095	21	12	21	1	21	1	intron	2	2p22.3	+	32,728,313	32,728,333	21
497	29	hsa-miR-5095	21	13	21	1	21	1	intergenica	19	19q13.42	+	54,494,804	54,494,824	21
498	29	hsa-miR-5095	21	13	21	1	21	1	intergenica	19	19q13.33	+	50,142,758	50,142,778	21
499	29	hsa-miR-5095	21	13	21	1	21	1	intron	19	19q13.12	+	37,687,759	37,687,779	21
500	29	hsa-miR-5095	21	13	21	1	21	1	intergenica	19	19q13.11	+	32,544,631	32,544,651	21
501	29	hsa-miR-5095	21	13	21	1	21	1	intergenica	19	19p12	+	23,624,566	23,624,586	21
502	29	hsa-miR-5095	21	13	21	1	21	1	intergenica	19	19p13.11	+	19,383,859	19,383,879	21
503	29	hsa-miR-5095	21	13	21	1	21	1	intron	19	19p13.11	+	19,388,329	19,388,349	21
504	29	hsa-miR-5095	21	13	21	1	21	1	intergenica	19	19p13.11	+	17,291,746	17,291,766	21
505	29	hsa-miR-5095	21	13	21	1	21	1	intergenica	19	19p13.13	+	12,780,627	12,780,647	21
506	29	hsa-miR-5095	21	13	21	1	21	1	intron	19	19p13.2	+	11,467,756	11,467,776	21
507	29	hsa-miR-5095	21	13	21	1	21	1	intron	19	19p13.2	+	9,309,251	9,309,271	21
508	29	hsa-miR-5095	21	13	21	1	21	1	intron	19	19p13.3	+	5,260,452	5,260,472	21
509	29	hsa-miR-5095	21	13	21	1	21	1	intron	19	19p13.3	+	4,422,286	4,422,306	21
510	29	hsa-miR-5095	21	9	21	1	21	1	intergenica	18	18q22.2	+	70,404,398	70,404,418	21
511	29	hsa-miR-5095	21	9	21	1	21	1	intergenica	18	18q22.3	+	71,131,291	71,131,311	21
512	29	hsa-miR-5095	21	9	21	1	21	1	intron	18	18q21.32	+	59,346,497	59,346,517	21
513	29	hsa-miR-5095	21	9	21	1	21	1	intron	18	18q21.1	+	46,957,526	46,957,546	21
514	29	hsa-miR-5095	21	9	21	1	21	1	intergenica	18	18p11.21	+	14,507,304	14,507,324	21
515	29	hsa-miR-5095	21	9	21	1	21	1	intergenica	18	18p11.21	+	11,193,192	11,193,212	21
516	29	hsa-miR-5095	21	9	21	1	21	1	intergenica	18	18p11.31	+	6,483,553	6,483,573	21
517	29	hsa-miR-5095	21	9	21	1	21	1	intergenica	18	18p11.32	+	2,830,936	2,830,956	21
518	29	hsa-miR-5095	21	9	21	1	21	1	intergenica	18	18p11.32	+	74.481	74.501	21
519	29	hsa-miR-5095	21	16	21	1	21	1	intergenica	17	17q25.1	+	76,073,566	76,073,586	21
520	29	hsa-miR-5095	21	16	21	1	21	1	intergenica	17	17q25.1	+	76,591,307	76,591,327	21
521	29	hsa-miR-5095	21	16	21	1	21	1	intergenica	17	17q25.1	+	73,327,366	73,327,386	21
522	29	hsa-miR-5095	21	16	21	1	21	1	intron	17	17q24.2	+	67,883,871	67,883,891	21
523	29	hsa-miR-5095	21	16	21	1	21	1	intron	17	17q23.2	+	62,439,704	62,439,724	21
524	29	hsa-miR-5095	21	16	21	1	21	1	intergenica	17	17q21.32	+	48,042,406	48,042,426	21
525	29	hsa-miR-5095	21	16	21	1	21	1	intergenica	17	17q21.31	+	42,921,818	42,921,838	21
526	29	hsa-miR-5095	21	16	21	1	21	1	intron	17	17q12	+	38,535,479	38,535,499	21
527	29	hsa-miR-5095	21	16	21	1	21	1	intergenica	17	17q11.2	+	30,365,321	30,365,341	21
528	29	hsa-miR-5095	21	16	21	1	21	1	intron	17	17q11.2	+	30,865,444	30,865,464	21
529	29	hsa-miR-5095	21	16	21	1	21	1	intron	17	17q11.2	+	31,218,844	31,218,864	21
530	29	hsa-miR-5095	21	16	21	1	21	1	intron	17	17p11.2	+	18,857,692	18,857,712	21
531	29	hsa-miR-5095	21	16	21	1	21	1	intergenica	17	17p12	+	15,175,104	15,175,124	21
532	29	hsa-miR-5095	21	16	21	1	21	1	intron	17	17p13.1	+	8,833,812	8,833,832	21
533	29	hsa-miR-5095	21	16	21	1	21	1	intergenica	17	17p13.2	+	5,057,398	5,057,418	21
534	29	hsa-miR-5095	21	16	21	1	21	1	intron	17	17p13.3	+	1,158,368	1,158,388	21
535	29	hsa-miR-5095	21	13	21	1	21	1	intron	16	16q24.3	+	89,594,924	89,594,944	21
536	29	hsa-miR-5095	21	13	21	1	21	1	intergenica	16	16q23.2	+	79,916,431	79,916,451	21
537	29	hsa-miR-5095	21	13	21	1	21	1	intron	16	16q23.1	+	74,378,682	74,378,702	21
538	29	hsa-miR-5095	21	13	21	1	21	1	intron	16	16q21	+	61,982,491	61,982,511	21
539	29	hsa-miR-5095	21	13	21	1	21	1	intergenica	16	16q13	+	56,584,427	56,584,447	21
540	29	hsa-miR-5095	21	13	21	1	21	1	intron	16	16p12.1	+	24,545,344	24,545,364	21
541	29	hsa-miR-5095	21	13	21	1	21	1	intron	16	16p12.3	+	20,810,668	20,810,688	21
542	29	hsa-miR-5095	21	13	21	1	21	1	intergenica	16	16p12.3	+	19,125,483	19,125,503	21
543	29	hsa-miR-5095	21	13	21	1	21	1	intergenica	16	16p12.3	+	17,557,477	17,557,497	21
544	29	hsa-miR-5095	21	13	21	1	21	1	intergenica	16	16p13.11	+	15,147,957	15,147,977	21
545	29	hsa-miR-5095	21	13	21	1	21	1	intron	16	16p13.3	+	4,672,176	4,672,196	21
546	29	hsa-miR-5095	21	13	21	1	21	1	intron	16	16p13.3	+	3,770,142	3,770,162	21
547	29	hsa-miR-5095	21	13	21	1	21	1	intron	16	16p13.3	+	2,129,133	2,129,153	21
548	29	hsa-miR-5095	21	12	21	1	21	1	intergenica	15	15q24.2	+	75,132,527	75,132,547	21
549	29	hsa-miR-5095	21	12	21	1	21	1	intergenica	15	15q24.2	+	75,586,109	75,586,129	21
550	29	hsa-miR-5095	21	12	21	1	21	1	intron	15	15q23	+	69,402,588	69,402,608	21
551	29	hsa-miR-5095	21	12	21	1	21	1	intron	15	15q22.31	+	64,307,958	64,307,978	21
552	29	hsa-miR-5095	21	12	21	1	21	1	intergenica	15	15q22.1	+	58,873,072	58,873,092	21
553	29	hsa-miR-5095	21	12	21	1	21	1	intron	15	15q15.2	+	42,946,398	42,946,418	21
554	29	hsa-miR-5095	21	12	21	1	21	1	intron	15	15q15.1	+	41,431,487	41,431,507	21
555	29	hsa-miR-5095	21	12	21	1	21	1	intron	15	15q15.1	+	40,643,436	40,643,456	21
556	29	hsa-miR-5095	21	12	21	1	21	1	intergenica	15	15q14	+	38,102,882	38,102,902	21
557	29	hsa-miR-5095	21	12	21	1	21	1	intergenica	15	15q13.2	+	30,816,172	30,816,192	21
558	29	hsa-miR-5095	21	12	21	1	21	1	intergenica	15	15q11.2	+	20,831,618	20,831,638	21
559	29	hsa-miR-5095	21	12	21	1	21	1	intergenica	15	15q11.2	+	21,405,208	21,405,228	21
560	29	hsa-miR-5095	21	12	21	1	21	1	intergenica	14	14q32.32	+	103,383,627	103,383,647	21
561	29	hsa-miR-5095	21	12	21	1	21	1	intron	14	14q32.33	+	103,920,097	103,920,117	21
562	29	hsa-miR-5095	21	12	21	1	21	1	intron	14	14q32.33	+	103,920,742	103,920,762	21
563	29	hsa-miR-5095	21	12	21	1	21	1	intron	14	14q32.33	+	104,008,051	104,008,071	21
564	29	hsa-miR-5095	21	12	21	1	21	1	intergenica	14	14q24.3	+	75,241,584	75,241,604	21
565	29	hsa-miR-5095	21	12	21	1	21	1	intergenica	14	14q24.1	+	69,598,542	69,598,562	21
566	29	hsa-miR-5095	21	12	21	1	21	1	intron	14	14q23.3	+	65,427,134	65,427,154	21
567	29	hsa-miR-5095	21	12	21	1	21	1	intergenica	14	14q22.3	+	55,579,681	55,579,701	21
568	29	hsa-miR-5095	21	12	21	1	21	1	intron	14	14q21.3	+	50,173,693	50,173,713	21
569	29	hsa-miR-5095	21	12	21	1	21	1	intron	14	14q13.3	+	37,338,382	37,338,402	21
570	29	hsa-miR-5095	21	12	21	1	21	1	intron	14	14q13.2	+	35,125,133	35,125,153	21
571	29	hsa-miR-5095	21	12	21	1	21	1	intron	14	14q11.2	+	20,412,931	20,412,951	21
572	29	hsa-miR-5095	21	6	21	1	21	1	intergenica	13	13q33.2	+	104,931,098	104,931,118	21
573	29	hsa-miR-5095	21	6	21	1	21	1	intron	13	13q14.13	+	46,597,629	46,597,649	21
574	29	hsa-miR-5095	21	6	21	1	21	1	intron	13	13q13.1	+	33,361,077	33,361,097	21
575	29	hsa-miR-5095	21	6	21	1	21	1	intron	13	13q12.3	+	30,589,277	30,589,297	21
576	29	hsa-miR-5095	21	6	21	1	21	1	intron	13	13q12.13	+	25,435,391	25,435,411	21
577	29	hsa-miR-5095	21	6	21	1	21	1	intergenica	13	13q12.12	+	22,656,832	22,656,852	21
578	29	hsa-miR-5095	21	15	21	1	21	1	intergenica	12	12q24.31	+	121,080,892	121,080,912	21
579	29	hsa-miR-5095	21	15	21	1	21	1	intron	12	12q24.23	+	120,025,322	120,025,342	21
580	29	hsa-miR-5095	21	15	21	1	21	1	intergenica	12	12q24.21	+	115,532,952	115,532,972	21
581	29	hsa-miR-5095	21	15	21	1	21	1	intergenica	12	12q22	+	92,970,592	92,970,612	21
582	29	hsa-miR-5095	21	15	21	1	21	1	intergenica	12	12q21.33	+	91,039,838	91,039,858	21
583	29	hsa-miR-5095	21	15	21	1	21	1	intron	12	12q21.31	+	82,940,289	82,940,309	21
584	29	hsa-miR-5095	21	15	21	1	21	1	intergenica	12	12q21.2	+	75,951,343	75,951,363	21
585	29	hsa-miR-5095	21	15	21	1	21	1	intron	12	12q14.2	+	62,932,907	62,932,927	21
586	29	hsa-miR-5095	21	15	21	1	21	1	intergenica	12	12q13.3	+	57,359,189	57,359,209	21
587	29	hsa-miR-5095	21	15	21	1	21	1	intergenica	12	12q13.13	+	54,214,361	54,214,381	21
588	29	hsa-miR-5095	21	15	21	1	21	1	intron	12	12q13.12	+	50,584,836	50,584,856	21
589	29	hsa-miR-5095	21	15	21	1	21	1	intergenica	12	12q13.11	+	46,103,026	46,103,046	21
590	29	hsa-miR-5095	21	15	21	1	21	1	intron	12	12p11.21	+	31,308,212	31,308,232	21
591	29	hsa-miR-5095	21	15	21	1	21	1	intron	12	12p13.31	+	8,922,086	8,922,106	21
592	29	hsa-miR-5095	21	15	21	1	21	1	intron	12	12p13.32	+	3,507,393	3,507,413	21
593	29	hsa-miR-5095	21	17	21	1	21	1	intron	11	11q25	+	134,238,867	134,238,887	21
594	29	hsa-miR-5095	21	17	21	1	21	1	intron	11	11q25	+	131,460,826	131,460,846	21
595	29	hsa-miR-5095	21	17	21	1	21	1	intron	11	11q24.3	+	129,817,018	129,817,038	21
596	29	hsa-miR-5095	21	17	21	1	21	1	intron	11	11q23.3	+	115,289,867	115,289,887	21
597	29	hsa-miR-5095	21	17	21	1	21	1	intergenica	11	11q22.3	+	108,468,118	108,468,138	21
598	29	hsa-miR-5095	21	17	21	1	21	1	intergenica	11	11q22.3	+	105,258,829	105,258,849	21
599	29	hsa-miR-5095	21	17	21	1	21	1	intron	11	11q13.4	+	75,348,862	75,348,882	21
600	29	hsa-miR-5095	21	17	21	1	21	1	intron	11	11q13.2	+	67,138,068	67,138,088	21
601	29	hsa-miR-5095	21	17	21	1	21	1	intergenica	11	11q13.2	+	67,808,048	67,808,068	21
602	29	hsa-miR-5095	21	17	21	1	21	1	intergenica	11	11q13.1	+	65,026,826	65,026,846	21
603	29	hsa-miR-5095	21	17	21	1	21	1	intergenica	11	11q13.1	+	65,698,009	65,698,029	21
604	29	hsa-miR-5095	21	17	21	1	21	1	intergenica	11	11q12.3	+	62,425,949	62,425,969	21
605	29	hsa-miR-5095	21	17	21	1	21	1	intergenica	11	11q12.3	+	62,426,276	62,426,296	21
606	29	hsa-miR-5095	21	17	21	1	21	1	intron	11	11q12.3	+	62,481,837	62,481,857	21
607	29	hsa-miR-5095	21	17	21	1	21	1	intron	11	11p14.2	+	26,339,427	26,339,447	21
608	29	hsa-miR-5095	21	17	21	1	21	1	intergenica	11	11p15.2	+	14,389,997	14,390,017	21
609	29	hsa-miR-5095	21	17	21	1	21	1	intergenica	11	11p15.4	+	9,384,242	9,384,262	21
610	29	hsa-miR-5095	21	11	21	1	21	1	intron	10	10q24.33	+	103,533,943	103,533,963	21
611	29	hsa-miR-5095	21	11	21	1	21	1	intron	10	10q24.32	+	101,541,532	101,541,552	21
612	29	hsa-miR-5095	21	11	21	1	21	1	intron	10	10q23.2	+	87,120,519	87,120,539	21
613	29	hsa-miR-5095	21	11	21	1	21	1	intron	10	10q23.1	+	80,585,587	80,585,607	21
614	29	hsa-miR-5095	21	11	21	1	21	1	intron	10	10q21.3	+	68,363,452	68,363,472	21
615	29	hsa-miR-5095	21	11	21	1	21	1	intron	10	10q21.3	+	66,973,894	66,973,914	21
616	29	hsa-miR-5095	21	11	21	1	21	1	intron	10	10p12.1	+	27,163,902	27,163,922	21
617	29	hsa-miR-5095	21	11	21	1	21	1	intron	10	10p14	+	11,986,156	11,986,176	21
618	29	hsa-miR-5095	21	11	21	1	21	1	intergenica	10	10p14	+	12,068,336	12,068,356	21
619	29	hsa-miR-5095	21	11	21	1	21	1	intron	10	10p13	+	13,050,731	13,050,751	21
620	29	hsa-miR-5095	21	11	21	1	21	1	intron	10	10p15.1	+	4,846,816	4,846,836	21
621	29	hsa-miR-5095	21	22	21	1	21	1	intron	1	1q42.13	+	227,752,037	227,752,057	21
622	29	#REF!	21	22	21	1	21	1	intergenica	1	1q41	+	214,780,794	214,780,814	21
623	29	hsa-miR-5095	21	22	21	1	21	1	intron	1	1q32.2	+	209,829,046	209,829,066	21
624	29	hsa-miR-5095	21	22	21	1	21	1	intron	1	1q32.1	+	205,113,957	205,113,977	21
625	29	#REF!	21	22	21	1	21	1	intergenica	1	1q32.1	+	205,687,104	205,687,124	21
626	29	#REF!	21	22	21	1	21	1	intergenica	1	1q32.1	+	202,830,522	202,830,542	21
627	29	hsa-miR-5095	21	22	21	1	21	1	intron	1	1q21.3	+	154,216,786	154,216,806	21
628	29	#REF!	21	22	21	1	21	1	intergenica	1	1q21.1	+	143,662,453	143,662,473	21
629	29	#REF!	21	22	21	1	21	1	intergenica	1	1q21.2	+	101,571,484	101,571,504	21
630	29	hsa-miR-5095	21	22	21	1	21	1	intergenica	1	1p31.3	+	67,497,458	67,497,478	21
631	29	hsa-miR-5095	21	22	21	1	21	1	intergenica	1	1p31.3	+	61,629,037	61,629,057	21
632	29	#REF!	21	22	21	1	21	1	Exon	1	1p31.3	+	62,236,868	62,236,888	21
633	29	hsa-miR-5095	21	22	21	1	21	1	intergenica	1	1p32.3	+	52,934,936	52,934,956	21
634	29	hsa-miR-5095	21	22	21	1	21	1	intron	1	1p34.2	+	41,029,472	41,029,492	21
635	29	hsa-miR-5095	21	22	21	1	21	1	intergenica	1	1p34.3	+	34,834,499	34,834,519	21
636	29	hsa-miR-5095	21	22	21	1	21	1	intergenica	1	1p35.2	+	32,245,319	32,245,339	21
637	29	hsa-miR-5095	21	22	21	1	21	1	intron	1	1p36.11	+	26,463,778	26,463,798	21
638	29	hsa-miR-5095	21	22	21	1	21	1	intron	1	1p36.11	+	26,934,929	26,934,949	21
639	29	hsa-miR-5095	21	22	21	1	21	1	intergenica	1	1p36.12	+	20,567,427	20,567,447	21
640	29	hsa-miR-5095	21	22	21	1	21	1	intergenica	1	1p36.13	+	18,062,829	18,062,849	21
641	29	hsa-miR-5095	21	22	21	1	21	1	intron	1	1p36.22	+	10,233,914	10,233,934	21
642	29	hsa-miR-5095	21	22	21	1	21	1	intergenica	1	1p36.22	+	10,455,334	10,455,354	21
643	29	hsa-miR-5095	21	2	20	1	20	1	intergenica	Y	Yq11.222	-	18,688,426	18,688,445	21
644	29	hsa-miR-5095	21	2	20	2	21	1	intergenica	Y	Yp11.2	-	1,000,949	1,000,968	21
645	29	hsa-miR-5095	21	7	20	2	21	1	intergenica	X	Xq25	-	126,477,363	126,477,382	21
646	29	hsa-miR-5095	21	7	20	1	21	1	intergenica	X	Xq24	-	117,716,554	117,716,573	21
647	29	hsa-miR-5095	21	7	20	1	21	1	intergenica	X	Xq23	-	116,046,114	116,046,133	21
648	29	hsa-miR-5095	21	7	20	1	21	1	intergenica	X	Xq12	-	65,573,111	65,573,130	21
649	29	hsa-miR-5095	21	7	20	1	21	1	intergenica	X	Xp11.23	-	48,416,116	48,416,135	21
650	29	hsa-miR-5095	21	7	20	1	21	1	intergenica	X	Xp21.3	-	28,529,770	28,529,789	21
651	29	hsa-miR-5095	21	7	20	2	21	1	intergenica	X	Xp22.33	-	1,000,949	1,000,968	21
652	29	hsa-miR-5095	21	4	20	1	20	1	intron	9	9q33.3	-	124,909,334	124,909,353	21
653	29	hsa-miR-5095	21	4	20	1	20	1	intron	9	9q33.3	-	124,990,215	124,990,234	21
654	29	hsa-miR-5095	21	4	20	1	20	1	intergenica	9	9p13.2	-	37,389,985	37,390,004	21
655	29	hsa-miR-5095	21	4	20	1	20	1	intron	9	9p23	-	13,237,169	13,237,188	21
656	29	hsa-miR-5095	21	4	20	1	20	1	intergenica	8	8q21.13	-	78,112,889	78,112,908	21
657	29	hsa-miR-5095	21	4	20	1	20	1	intergenica	8	8q12.1	-	56,091,486	56,091,505	21
658	29	hsa-miR-5095	21	4	20	1	20	1	intergenica	8	8q12.1	-	56,655,451	56,655,470	21
659	29	hsa-miR-5095	21	4	20	1	20	1	intergenica	8	8p21.1	-	28,755,475	28,755,494	21
660	29	hsa-miR-5095	21	4	20	1	20	1	intron	7	7q31.33	-	126,642,365	126,642,384	21
661	29	hsa-miR-5095	21	4	20	1	20	1	intergenica	7	7q21.2	-	92,551,351	92,551,370	21
662	29	hsa-miR-5095	21	4	20	1	20	1	intergenica	7	7q11.22	-	69,215,696	69,215,715	21
663	29	hsa-miR-5095	21	4	20	1	20	1	intergenica	7	7p21.3	-	13,645,064	13,645,083	21
664	29	hsa-miR-5095	21	8	20	2	21	1	intron	6	6q25.1	-	149,841,638	149,841,657	21
665	29	hsa-miR-5095	21	8	20	2	21	1	intergenica	6	6q23.2	-	133,678,274	133,678,293	21
666	29	hsa-miR-5095	21	8	20	2	21	1	intergenica	6	6q22.31	-	121,429,526	121,429,545	21
667	29	hsa-miR-5095	21	8	20	2	21	1	intergenica	6	6q21	-	106,857,180	106,857,199	21
668	29	hsa-miR-5095	21	8	20	2	21	1	intron	6	6q15	-	87,358,334	87,358,353	21
669	29	hsa-miR-5095	21	8	20	2	21	1	intergenica	6	6q15	-	87,716,464	87,716,483	21
670	29	hsa-miR-5095	21	8	20	2	21	1	intergenica	6	6q11.1	-	62,520,604	62,520,623	21
671	29	hsa-miR-5095	21	8	20	2	21	1	intergenica	6	6p25.2	-	4,009,810	4,009,829	21
672	29	hsa-miR-5095	21	8	20	1	20	1	intron	5	5q35.1	-	172,375,085	172,375,104	21
673	29	hsa-miR-5095	21	8	20	1	20	1	intron	5	5q31.2	-	136,994,739	136,994,758	21
674	29	hsa-miR-5095	21	8	20	1	20	1	intron	5	5q31.1	-	131,429,780	131,429,799	21
675	29	hsa-miR-5095	21	8	20	1	20	1	intron	5	5q13.3	-	74,845,245	74,845,264	21
676	29	hsa-miR-5095	21	8	20	1	20	1	intergenica	5	5p13.3	-	33,213,435	33,213,454	21
677	29	hsa-miR-5095	21	8	20	1	20	1	intergenica	5	5p14.1	-	25,137,386	25,137,405	21
678	29	hsa-miR-5095	21	8	20	2	21	1	intron	5	5p14.3	-	22,310,186	22,310,205	21
679	29	hsa-miR-5095	21	8	20	1	20	1	intron	5	5p15.1	-	15,701,965	15,701,984	21
680	29	hsa-miR-5095	21	4	20	1	20	1	intron	4	4q31.23	-	147,504,680	147,504,699	21
681	29	hsa-miR-5095	21	4	20	1	20	1	intergenica	4	4q27	-	120,160,709	120,160,728	21
682	29	hsa-miR-5095	21	4	20	1	20	1	intron	4	4q24	-	103,129,465	103,129,484	21
683	29	hsa-miR-5095	21	4	20	1	20	1	intergenica	4	4p15.33	-	14,298,876	14,298,895	21
684	29	hsa-miR-5095	21	7	20	1	20	1	intergenica	3	3q25.1	-	151,070,401	151,070,420	21
685	29	hsa-miR-5095	21	7	20	1	20	1	intron	3	3q21.2	-	125,163,334	125,163,353	21
686	29	hsa-miR-5095	21	7	20	1	20	1	intergenica	3	3q21.2	-	125,732,410	125,732,429	21
687	29	hsa-miR-5095	21	7	20	1	20	1	intergenica	3	3q21.3	-	126,385,650	126,385,669	21
688	29	hsa-miR-5095	21	7	20	1	20	1	intron	3	3q13.33	-	121,338,370	121,338,389	21
689	29	hsa-miR-5095	21	7	20	1	20	1	intergenica	3	3p12.1	-	84,500,564	84,500,583	21
690	29	hsa-miR-5095	21	7	20	2	21	1	intron	3	3p14.1	-	68,246,316	68,246,335	21
691	29	hsa-miR-5095	21	5	20	1	20	1	intergenica	20	20q13.2	-	54,728,250	54,728,269	21
692	29	hsa-miR-5095	21	5	20	1	20	1	intergenica	20	20q13.13	-	49,107,885	49,107,904	21
693	29	hsa-miR-5095	21	5	20	1	20	1	intergenica	20	20q12	-	40,917,899	40,917,918	21
694	29	hsa-miR-5095	21	5	20	1	20	1	intergenica	20	20q11.23	-	38,782,711	38,782,730	21
695	29	hsa-miR-5095	21	5	20	1	20	1	intron	20	20q11.23	-	37,074,686	37,074,705	21
696	29	hsa-miR-5095	21	4	20	1	20	1	intergenica	2	2q36.2	-	225,098,659	225,098,678	21
697	29	hsa-miR-5095	21	4	20	1	20	1	intron	2	2q34	-	212,230,011	212,230,030	21
698	29	hsa-miR-5095	21	4	20	2	21	1	intergenica	2	2q33.2	-	203,600,668	203,600,687	21
699	29	hsa-miR-5095	21	4	20	1	20	1	intergenica	2	2q22.3	-	147,549,846	147,549,865	21
700	29	hsa-miR-5095	21	5	20	1	20	1	intergenica	19	19q13.32	-	46,178,005	46,178,024	21
701	29	hsa-miR-5095	21	5	20	1	20	1	intron	19	19q13.2	-	40,334,175	40,334,194	21
702	29	hsa-miR-5095	21	5	20	1	20	1	intron	19	19p13.2	-	10,728,966	10,728,985	21
703	29	hsa-miR-5095	21	5	20	1	20	1	intron	19	19p13.3	-	6,104,296	6,104,315	21
704	29	hsa-miR-5095	21	5	20	1	20	1	intron	19	19p13.3	-	2,871,540	2,871,559	21
705	29	hsa-miR-5095	21	1	20	1	20	1	intron	18	18p11.32	-	599.659	599.678	21
706	29	hsa-miR-5095	21	3	20	1	20	1	intron	17	17q25.1	-	75,987,966	75,987,985	21
707	29	hsa-miR-5095	21	3	20	1	20	1	intron	17	17q21.32	-	48,080,649	48,080,668	21
708	29	hsa-miR-5095	21	3	20	1	20	1	intergenica	17	17p13.2	-	4,396,455	4,396,474	21
709	29	hsa-miR-5095	21	7	20	1	20	1	intron	16	16q23.1	-	76,424,480	76,424,499	21
710	29	hsa-miR-5095	21	7	20	1	20	1	intron	16	16q22.1	-	66,768,830	66,768,849	21
711	29	hsa-miR-5095	21	7	20	1	20	1	intron	16	16p12.1	-	28,395,054	28,395,073	21
712	29	hsa-miR-5095	21	7	20	1	20	1	intergenica	16	16p12.2	-	22,159,274	22,159,293	21
713	29	hsa-miR-5095	21	7	20	1	20	1	intron	16	16p12.2	-	22,370,939	22,370,958	21
714	29	hsa-miR-5095	21	7	20	2	21	1	intergenica	16	16p13.12	-	13,607,099	13,607,118	21
715	29	hsa-miR-5095	21	7	20	2	21	1	intron	16	16p13.3	-	500.408	500.427	21
716	29	hsa-miR-5095	21	4	20	1	20	1	intergenica	15	15q21.3	-	56,516,535	56,516,554	21
717	29	hsa-miR-5095	21	4	20	2	21	1	intergenica	15	15q13.2	-	30,487,071	30,487,090	21
718	29	hsa-miR-5095	21	4	20	1	20	1	intergenica	15	15q11.1	-	20,060,829	20,060,848	21
719	29	hsa-miR-5095	21	4	20	1	20	1	intergenica	15	15q11.2	-	21,067,940	21,067,959	21
720	29	hsa-miR-5095	21	4	20	1	20	1	intergenica	14	14q24.3	-	76,300,431	76,300,450	21
721	29	hsa-miR-5095	21	4	20	1	20	1	Exon - intron	14	14q24.3	-	74,058,054	74,058,073	21
722	29	hsa-miR-5095	21	4	20	1	20	1	intron	14	14q13.2	-	34,988,290	34,988,309	21
723	29	hsa-miR-5095	21	4	20	1	20	1	intron	14	14q12	-	31,135,746	31,135,765	21
724	29	hsa-miR-5095	21	2	20	1	20	1	intron	13	13q14.2	-	49,392,365	49,392,384	21
725	29	hsa-miR-5095	21	2	20	1	20	1	intergenica	13	13q14.2	-	49,940,070	49,940,089	21
726	29	hsa-miR-5095	21	5	20	2	21	1	intron	12	12q24.13	-	113,110,645	113,110,664	21
727	29	hsa-miR-5095	21	5	20	1	20	1	intergenica	12	12q24.3	-	65,732,479	65,732,498	21
728	29	hsa-miR-5095	21	5	20	1	20	1	intron	12	12q13.12	-	49,256,906	49,256,925	21
729	29	hsa-miR-5095	21	5	20	1	20	1	intron	12	12p11.23	-	27,273,981	27,274,000	21
730	29	hsa-miR-5095	21	5	20	1	20	1	intron	12	12p13.2	-	12,401,785	12,401,804	21
731	29	hsa-miR-5095	21	2	20	1	20	1	intergenica	11	11q23.3	-	119,325,864	119,325,883	21
732	29	hsa-miR-5095	21	2	20	1	20	1	intron	11	11p15.1	-	18,620,201	18,620,220	21
733	29	hsa-miR-5095	21	3	20	1	20	1	intron	10	10q24.2	-	98,463,845	98,463,864	21
734	29	hsa-miR-5095	21	3	20	1	20	1	intron	10	10p12.1	-	24,500,809	24,500,828	21
735	29	hsa-miR-5095	21	3	20	1	20	1	intron	10	10p12.31	-	20,900,550	20,900,569	21
736	29	hsa-miR-5095	21	9	20	1	20	1	intron	1	1q44	-	246,929,135	246,929,154	21
737	29	hsa-miR-5095	21	9	20	1	20	1	intergenica	1	1q23.3	-	162,611,690	162,611,709	21
738	29	hsa-miR-5095	21	9	20	1	20	1	intergenica	1	1q23.1	-	157,078,344	157,078,363	21
739	29	hsa-miR-5095	21	9	20	1	20	1	intergenica	1	1p21.1	-	105,605,364	105,605,383	21
740	29	hsa-miR-5095	21	9	20	1	20	1	intergenica	1	1p22.3	-	86,644,555	86,644,574	21
741	29	hsa-miR-5095	21	9	20	1	20	1	intergenica	1	1p31.1	-	72,756,736	72,756,755	21
742	29	hsa-miR-5095	21	9	20	1	20	1	intergenica	1	1p31.1	-	73,072,270	73,072,289	21
743	29	hsa-miR-5095	21	9	20	1	20	1	intergenica	1	1p31.3	-	68,342,129	68,342,148	21
744	29	hsa-miR-5095	21	9	20	1	20	1	intergenica	1	1p36.13	-	19,290,501	19,290,520	21
745	29	hsa-miR-5095	21	8	20	1	20	1	intergenica	X	Xq28	+	154,112,518	154,112,537	21
746	29	hsa-miR-5095	21	8	20	1	20	1	intron	X	Xq13.3	+	75,384,014	75,384,033	21
747	29	hsa-miR-5095	21	8	20	1	20	1	intergenica	X	Xq11.2	+	65,318,692	65,318,711	21
748	29	hsa-miR-5095	21	8	20	1	20	1	intergenica	X	Xp11.22	+	51,621,963	51,621,982	21
749	29	hsa-miR-5095	21	8	20	1	20	1	intergenica	X	Xp11.3	+	44,736,643	44,736,662	21
750	29	hsa-miR-5095	21	8	20	1	20	1	intergenica	X	Xp11.3	+	45,239,792	45,239,811	21
751	29	hsa-miR-5095	21	8	20	1	20	1	intron	X	Xp21.1	+	33,147,094	33,147,113	21
752	29	hsa-miR-5095	21	8	20	1	20	1	intron	X	Xp22.2	+	9,919,602	9,919,621	21
753	29	hsa-miR-5095	21	6	20	1	20	1	intron	9	9q34.2	+	133,392,339	133,392,358	21
754	29	hsa-miR-5095	21	6	20	1	20	1	intron	9	9q31.3	+	111,747,857	111,747,876	21
755	29	hsa-miR-5095	21	6	20	1	20	1	intergenica	9	9q31.3	+	111,939,237	111,939,256	21
756	29	hsa-miR-5095	21	6	20	1	20	1	intergenica	9	9p21.2	+	25,922,589	25,922,608	21
757	29	hsa-miR-5095	21	6	20	1	20	1	intron	9	9p24.1	+	6,886,764	6,886,783	21
758	29	hsa-miR-5095	21	6	20	1	20	1	intergenica	9	9p24.1	+	5,574,112	5,574,131	21
759	29	hsa-miR-5095	21	11	20	1	20	1	intron	8	8q24.13	+	123,343,248	123,343,267	21
760	29	hsa-miR-5095	21	11	20	1	20	1	intergenica	8	8q24.13	+	121,607,653	121,607,672	21
761	29	hsa-miR-5095	21	11	20	1	20	1	intron	8	8q22.2	+	99,816,374	99,816,393	21
762	29	hsa-miR-5095	21	11	20	1	20	1	intron	8	8q22.2	+	98,120,918	98,120,937	21
763	29	hsa-miR-5095	21	11	20	1	20	1	intergenica	8	8q21.13	+	81,492,179	81,492,198	21
764	29	hsa-miR-5095	21	11	20	1	20	1	intergenica	8	8q21.11	+	74,222,678	74,222,697	21
765	29	hsa-miR-5095	21	11	20	1	20	1	intron	8	8q12.1	+	55,920,969	55,920,988	21
766	29	hsa-miR-5095	21	11	20	1	20	1	intergenica	8	8p11.22	+	38,574,912	38,574,931	21
767	29	hsa-miR-5095	21	11	20	1	20	1	intron	8	8p12	+	31,093,373	31,093,392	21
768	29	hsa-miR-5095	21	11	20	1	20	1	intergenica	8	8p21.1	+	28,198,863	28,198,882	21
769	29	hsa-miR-5095	21	11	20	1	20	1	intergenica	8	8p23.1	+	8,187,408	8,187,427	21
770	29	hsa-miR-5095	21	8	20	1	20	1	intergenica	7	7q32.3	+	131,658,904	131,658,923	21
771	29	hsa-miR-5095	21	8	20	1	20	1	intergenica	7	7q31.1	+	109,324,174	109,324,193	21
772	29	hsa-miR-5095	21	8	20	1	20	1	intergenica	7	7q22.1	+	99,878,174	99,878,193	21
773	29	hsa-miR-5095	21	8	20	1	20	1	intron	7	7q11.22	+	70,719,734	70,719,753	21
774	29	hsa-miR-5095	21	8	20	1	20	1	intron	7	7q11.22	+	71,180,399	71,180,418	21
775	29	hsa-miR-5095	21	8	20	1	20	1	intergenica	7	7p12.1	+	52,353,787	52,353,806	21
776	29	hsa-miR-5095	21	8	20	1	20	1	intron	7	7p22.1	+	5,504,578	5,504,597	21
777	29	hsa-miR-5095	21	8	20	1	20	1	intergenica	7	7p22.2	+	2,889,568	2,889,587	21
778	29	hsa-miR-5095	21	10	20	1	20	1	Exon	6	6q27	+	167,042,089	167,042,108	21
779	29	hsa-miR-5095	21	10	20	1	20	1	intergenica	6	6q25.3	+	157,976,314	157,976,333	21
780	29	hsa-miR-5095	21	10	20	1	20	1	intergenica	6	6q21	+	112,317,062	112,317,081	21
781	29	hsa-miR-5095	21	10	20	1	20	1	intergenica	6	6q14.1	+	80,705,747	80,705,766	21
782	29	hsa-miR-5095	21	10	20	1	20	1	intergenica	6	6p12.3	+	47,441,444	47,441,463	21
783	29	hsa-miR-5095	21	10	20	1	20	1	intergenica	6	6p21.1	+	43,399,134	43,399,153	21
784	29	hsa-miR-5095	21	10	20	1	20	1	intergenica	6	6p21.1	+	41,755,484	41,755,503	21
785	29	hsa-miR-5095	21	10	20	1	20	1	intergenica	6	6p21.33	+	30,975,609	30,975,628	21
786	29	hsa-miR-5095	21	10	20	1	20	1	intergenica	6	6p22.3	+	18,320,084	18,320,103	21
787	29	hsa-miR-5095	21	10	20	1	20	1	intron	6	6p24.2	+	10,915,018	10,915,037	21
788	29	hsa-miR-5095	21	6	20	1	20	1	intron	5	5q35.3	+	180,857,769	180,857,788	21
789	29	hsa-miR-5095	21	6	20	1	20	1	intergenica	5	5q35.3	+	179,645,594	179,645,613	21
790	29	hsa-miR-5095	21	6	20	1	20	1	intergenica	5	5q35.3	+	177,401,064	177,401,083	21
791	29	hsa-miR-5095	21	6	20	1	20	1	intergenica	5	5q33.1	+	151,762,317	151,762,336	21
792	29	hsa-miR-5095	21	6	20	1	20	1	intron	5	5q31.3	+	140,646,283	140,646,302	21
793	29	hsa-miR-5095	21	6	20	1	20	1	intron	5	5q13.3	+	76,252,394	76,252,413	21
794	29	hsa-miR-5095	21	7	20	1	20	1	intergenica	4	4q34.3	+	181,725,714	181,725,733	21
795	29	hsa-miR-5095	21	7	20	1	20	1	intergenica	4	4q34.3	+	182,036,463	182,036,482	21
796	29	hsa-miR-5095	21	7	20	1	20	1	intergenica	4	4q34.3	+	179,358,888	179,358,907	21
797	29	hsa-miR-5095	21	7	20	1	20	1	intron	4	4q21.21	+	78,098,547	78,098,566	21
798	29	hsa-miR-5095	21	7	20	1	20	1	intron	4	4p14	+	39,518,203	39,518,222	21
799	29	hsa-miR-5095	21	7	20	1	20	1	intergenica	4	4p15.1	+	34,099,919	34,099,938	21
800	29	hsa-miR-5095	21	7	20	1	20	1	intron	4	4p15.31	+	20,908,367	20,908,386	21
801	29	hsa-miR-5095	21	9	20	1	20	1	intron	3	3q29	+	193,519,917	193,519,936	21
802	29	hsa-miR-5095	21	9	20	1	20	1	intergenica	3	3q27.3	+	186,441,927	186,441,946	21
803	29	hsa-miR-5095	21	9	20	1	20	1	intergenica	3	3q27.3	+	186,928,222	186,928,241	21
804	29	hsa-miR-5095	21	9	20	1	20	1	intergenica	3	3q22.3	+	136,814,109	136,814,128	21
805	29	hsa-miR-5095	21	9	20	1	20	1	intron	3	3p12.2	+	81,493,008	81,493,027	21
806	29	hsa-miR-5095	21	9	20	1	20	1	intergenica	3	3p13	+	73,087,904	73,087,923	21
807	29	hsa-miR-5095	21	9	20	1	20	1	intergenica	3	3p21.1	+	53,065,559	53,065,578	21
808	29	hsa-miR-5095	21	9	20	1	20	1	intron	3	3p21.31	+	49,202,648	49,202,667	21
809	29	hsa-miR-5095	21	9	20	1	20	1	intron	3	3p23	+	31,785,157	31,785,176	21
810	29	hsa-miR-5095	21	2	20	1	20	1	intron	22	22q13.2	+	41,309,587	41,309,606	21
811	29	hsa-miR-5095	21	2	20	1	20	1	intron	22	22q12.2	+	30,110,658	30,110,677	21
812	29	hsa-miR-5095	21	3	20	1	20	1	intergenica	21	21q22.11	+	32,841,352	32,841,371	21
813	29	hsa-miR-5095	21	3	20	1	20	1	intergenica	21	21q11.2	+	14,351,624	14,351,643	21
814	29	hsa-miR-5095	21	3	20	1	20	1	intergenica	21	21p12	+	5,069,282	5,069,301	21
815	29	hsa-miR-5095	21	3	20	1	20	1	intron	20	20q13.33	+	63,570,232	63,570,251	21
816	29	hsa-miR-5095	21	3	20	1	20	1	intergenica	20	20q13.12	+	44,699,754	44,699,773	21
817	29	hsa-miR-5095	21	3	20	1	20	1	intergenica	20	20q11.22	+	34,178,759	34,178,778	21
818	29	hsa-miR-5095	21	10	20	1	20	1	intergenica	2	2q37.2	+	236,135,549	236,135,568	21
819	29	hsa-miR-5095	21	10	20	1	20	1	intergenica	2	2q36.2	+	224,624,327	224,624,346	21
820	29	hsa-miR-5095	21	10	20	1	20	1	intergenica	2	2q33.3	+	206,238,567	206,238,586	21
821	29	hsa-miR-5095	21	10	20	1	20	1	intergenica	2	2q31.1	+	170,812,047	170,812,066	21
822	29	hsa-miR-5095	21	10	20	1	20	1	intron	2	2q24.3	+	164,584,277	164,584,296	21
823	29	hsa-miR-5095	21	10	20	1	20	1	intron	2	2q23.3	+	152,568,463	152,568,482	21
824	29	hsa-miR-5095	21	10	20	1	20	1	intergenica	2	2q22.1	+	138,386,557	138,386,576	21
825	29	hsa-miR-5095	21	10	20	1	20	1	exon	2	2p16.1	+	60,799,897	60,799,916	21
826	29	hsa-miR-5095	21	10	20	1	20	1	intergenica	2	2p16.3	+	51,222,853	51,222,872	21
827	29	hsa-miR-5095	21	10	20	1	20	1	intergenica	2	2p16.3	+	48,421,669	48,421,688	21
828	29	hsa-miR-5095	21	7	20	1	20	1	intergenica	19	19q13.42	+	54,090,183	54,090,202	21
829	29	hsa-miR-5095	21	7	20	1	20	1	intron	19	19q13.33	+	49,123,714	49,123,733	21
830	29	hsa-miR-5095	21	7	20	1	20	1	intergenica	19	19q13.2	+	41,049,042	41,049,061	21
831	29	hsa-miR-5095	21	7	20	1	20	1	intergenica	19	19p13.11	+	16,643,074	16,643,093	21
832	29	hsa-miR-5095	21	7	20	1	20	1	intergenica	19	19p13.2	+	11,746,534	11,746,553	21
833	29	hsa-miR-5095	21	7	20	1	20	1	intergenica	19	19p13.2	+	7,491,054	7,491,073	21
834	29	hsa-miR-5095	21	7	20	1	20	1	intergenica	19	19p13.3	+	1,887,973	1,887,992	21
835	29	hsa-miR-5095	21	3	20	1	20	1	intergenica	18	18q21.1	+	48,973,254	48,973,273	21
836	29	hsa-miR-5095	21	3	20	1	20	1	intron	18	18p11.21	+	12,351,819	12,351,838	21
837	29	hsa-miR-5095	21	3	20	1	20	1	intron	18	18p11.31	+	3,009,713	3,009,732	21
838	29	hsa-miR-5095	21	6	20	1	20	1	intergenica	17	17q25.3	+	81,820,804	81,820,823	21
839	29	hsa-miR-5095	21	6	20	1	20	1	intergenica	17	17q25.3	+	77,653,103	77,653,122	21
840	29	hsa-miR-5095	21	6	20	1	20	1	intron	17	17q25.1	+	74,207,778	74,207,797	21
841	29	hsa-miR-5095	21	6	20	1	20	1	intron	17	17q24.2	+	68,473,793	68,473,812	21
842	29	hsa-miR-5095	21	6	20	1	20	1	intergenica	17	17q21.31	+	44,225,502	44,225,521	21
843	29	hsa-miR-5095	21	6	20	1	20	1	intergenica	17	17q11.2	+	31,682,262	31,682,281	21
844	29	hsa-miR-5095	21	15	20	1	20	1	intergenica	16	16q24.1	+	85,552,297	85,552,316	21
845	29	hsa-miR-5095	21	15	20	1	20	1	intergenica	16	16q23.2	+	79,543,958	79,543,977	21
846	29	hsa-miR-5095	21	15	20	1	20	1	intron	16	16q22.1	+	69,122,814	69,122,833	21
847	29	hsa-miR-5095	21	15	20	1	20	1	intergenica	16	16q21	+	58,083,012	58,083,031	21
848	29	hsa-miR-5095	21	15	20	1	20	1	intergenica	16	16q12.2	+	55,788,393	55,788,412	21
849	29	hsa-miR-5095	21	15	20	1	20	1	intron	16	16q12.1	+	48,310,624	48,310,643	21
850	29	hsa-miR-5095	21	15	20	1	20	1	intergenica	16	16p11.2	+	31,116,188	31,116,207	21
851	29	hsa-miR-5095	21	15	20	1	20	1	intron	16	16p11.2	+	31,360,788	31,360,807	21
852	29	hsa-miR-5095	21	15	20	1	20	1	intron	16	16p11.2	+	28,720,233	28,720,252	21
853	29	hsa-miR-5095	21	15	20	1	20	1	intergenica	16	16p12.1	+	24,585,468	24,585,487	21
854	29	hsa-miR-5095	21	15	20	1	20	1	intergenica	16	16p12.3	+	18,023,373	18,023,392	21
855	29	hsa-miR-5095	21	15	20	1	20	1	intron	16	16p13.11	+	15,767,595	15,767,614	21
856	29	hsa-miR-5095	21	15	20	1	20	1	intergenica	16	16p13.2	+	8,988,583	8,988,602	21
857	29	hsa-miR-5095	21	15	20	1	20	1	intergenica	16	16p13.3	+	5,542,529	5,542,548	21
858	29	hsa-miR-5095	21	15	20	1	20	1	intergenica	16	16p13.3	+	3,634,082	3,634,101	21
859	29	hsa-miR-5095	21	6	20	1	20	1	intron	15	15q24.1	+	74,321,672	74,321,691	21
860	29	hsa-miR-5095	21	6	20	1	20	1	intron	15	15q21.3	+	55,622,808	55,622,827	21
861	29	hsa-miR-5095	21	6	20	1	20	1	intergenica	15	15q14	+	38,200,458	38,200,477	21
862	29	hsa-miR-5095	21	6	20	1	20	1	intergenica	15	15q13.3	+	32,520,622	32,520,641	21
863	29	hsa-miR-5095	21	6	20	1	20	1	intergenica	15	15q12	+	27,542,848	27,542,867	21
864	29	hsa-miR-5095	21	6	20	1	20	1	intron	15	15q11.2	+	22,934,457	22,934,476	21
865	29	hsa-miR-5095	21	4	20	1	20	1	intron	14	14q24.1	+	67,831,147	67,831,166	21
866	29	hsa-miR-5095	21	4	20	1	20	1	intergenica	14	14q23.2	+	63,587,978	63,587,997	21
867	29	hsa-miR-5095	21	4	20	1	20	1	intron	14	14q21.1	+	39,084,298	39,084,317	21
868	29	hsa-miR-5095	21	4	20	1	20	1	intron	14	14q21.1	+	39,121,993	39,122,012	21
869	29	hsa-miR-5095	21	5	20	1	20	1	intron	13	13q32.1	+	96,765,344	96,765,363	21
870	29	hsa-miR-5095	21	5	20	1	20	1	intergenica	13	13q31.3	+	91,395,929	91,395,948	21
871	29	hsa-miR-5095	21	5	20	1	20	1	intergenica	13	13q21.32	+	67,434,953	67,434,972	21
872	29	hsa-miR-5095	21	5	20	1	20	1	intergenica	13	13q21.31	+	62,656,472	62,656,491	21
873	29	hsa-miR-5095	21	5	20	1	20	1	intergenica	13	13q14.12	+	44,837,978	44,837,997	21
874	29	hsa-miR-5095	21	10	20	1	20	1	intron	12	12q24.31	+	122,352,329	122,352,348	21
875	29	hsa-miR-5095	21	10	20	1	20	1	intron	12	12q24.31	+	121,023,562	121,023,581	21
876	29	hsa-miR-5095	21	10	20	1	20	1	intergenica	12	12q24.31	+	121,386,027	121,386,046	21
877	29	hsa-miR-5095	21	10	20	1	20	1	intron	12	12q24.23	+	117,845,962	117,845,981	21
878	29	hsa-miR-5095	21	10	20	1	20	1	intergenica	12	12q24.11	+	110,833,349	110,833,368	21
879	29	hsa-miR-5095	21	10	20	1	20	1	intron	12	12q21.2	+	77,867,692	77,867,711	21
880	29	hsa-miR-5095	21	10	20	1	20	1	intron	12	12q13.12	+	49,628,527	49,628,546	21
881	29	hsa-miR-5095	21	10	20	1	20	1	intergenica	12	12q13.12	+	50,046,142	50,046,161	21
882	29	hsa-miR-5095	21	10	20	1	20	1	intron	12	12q13.12	+	50,994,319	50,994,338	21
883	29	hsa-miR-5095	21	10	20	1	20	1	intron	12	12p11.21	+	31,460,998	31,461,017	21
884	29	hsa-miR-5095	21	6	20	2	21	1	intron	11	11q24.3	+	130,172,690	130,172,709	21
885	29	hsa-miR-5095	21	6	20	1	20	1	intron	11	11q23.3	+	119,269,477	119,269,496	21
886	29	hsa-miR-5095	21	6	20	1	20	1	intron	11	11q23.1	+	111,858,207	111,858,226	21
887	29	hsa-miR-5095	21	6	20	1	20	1	intron	11	11q13.5	+	75,951,654	75,951,673	21
888	29	hsa-miR-5095	21	6	20	1	20	1	intron	11	11q13.2	+	66,518,229	66,518,248	21
889	29	hsa-miR-5095	21	6	20	1	20	1	intergenica	11	11p14.1	+	27,732,298	27,732,317	21
890	29	hsa-miR-5095	21	6	20	1	20	1	intergenica	10	10q26.12	+	120,170,557	120,170,576	21
891	29	hsa-miR-5095	21	6	20	1	20	1	intergenica	10	10q25.3	+	116,479,644	116,479,663	21
892	29	hsa-miR-5095	21	6	20	1	20	1	intron	10	10p12.1	+	26,469,522	26,469,541	21
893	29	hsa-miR-5095	21	6	20	1	20	1	intron	10	10p13	+	12,363,213	12,363,232	21
894	29	hsa-miR-5095	21	6	20	1	20	1	intron	10	10p15.1	+	6,425,494	6,425,513	21
895	29	hsa-miR-5095	21	6	20	1	20	1	intergenica	10	10p15.1	+	5,520,664	5,520,683	21
896	29	hsa-miR-5095	21	11	20	1	20	1	intergenica	1	1q44	+	248,801,189	248,801,208	21
897	29	hsa-miR-5095	21	11	20	1	20	1	intron	1	1q42.3	+	235,219,137	235,219,156	21
898	29	hsa-miR-5095	21	11	20	1	20	1	intergenica	1	1q42.13	+	228,459,133	228,459,152	21
899	29	hsa-miR-5095	21	11	20	1	20	1	intergenica	1	1q41	+	223,679,879	223,679,898	21
900	29	hsa-miR-5095	21	11	20	1	20	1	intergenica	1	1q31.3	+	198,146,257	198,146,276	21
901	29	hsa-miR-5095	21	11	20	1	20	1	intergenica	1	1q31.2	+	192,708,908	192,708,927	21
902	29	hsa-miR-5095	21	11	20	1	20	1	intergenica	1	1q23.2	+	159,788,914	159,788,933	21
903	29	hsa-miR-5095	21	11	20	1	20	1	intergenica	1	1p11.2	+	121,496,872	121,496,891	21
904	29	hsa-miR-5095	21	11	20	1	20	1	intergenica	1	1p22.3	+	84,426,224	84,426,243	21
905	29	hsa-miR-5095	21	11	20	1	20	1	intergenica	1	1p35.1	+	32,517,107	32,517,126	21
906	29	hsa-miR-5095	21	11	20	1	20	1	intron	1	1p36.23	+	8,743,533	8,743,552	21
907	30	hsa-miR-638	21	1	21	1	21	1	intron	19	19p13.2	+	10,718,419	10,718,443	21
908	31	hsa-miR-641	24	2	24	1	24	1	intron	19	19q13.2	-	40,282,603	40,282,626	24
909	32	hsa-miR-641	24	2	24	1	24	1	intron	8	8q24.3	-	143,945,206	143,945,229	24
910	33	hsa-miR-663a	22	10	22	1	22	1	intergenica	20	20p11.1	-	26,208,243	26,208,264	22
911	33	hsa-miR-663a	22	10	22	1	22	1	intergenica	21	21p11.2	+	8,208,037	8,208,058	22
912	33	hsa-miR-663a	22	10	22	1	22	1	intergenica	21	21p11.2	+	8,252,246	8,252,267	22
913	33	hsa-miR-663a	22	10	22	1	22	1	intergenica	21	21p11.2	+	8,391,084	8,391,105	22
914	33	hsa-miR-663a	22	10	22	1	22	1	intergenica	21	21p11.2	+	8,435,271	8,435,292	22
915	33	hsa-miR-663a	22	10	20	1	22	0.955	intergenica	16	16p11.2	+	34,159,210	34,159,231	22
916	34	hsa-miR-765	21	1	21	1	21	1	intron	1	1q23.1	-	156,936,156	156,936,176	21
917	35	hsa-miR-802	23	1	23	1	23	1	intergenica	21	21q22.12	+	35,720,732	35,720,754	23
918	36	hsa-miR-920	20	1	20	1	20	1	intron	12	12p12.1	+	24,212,471	24,212,490	20
919	37	hsa-miR-922	23	1	23	1	23	1	Exon	3	3q29	-	197,674,498	197,674,520	23
920	38	hsa-miR-940	21	1	21	1	21	1	intergenica	16	16p13.3	+	2,271,806	2,271,826	21
921	39	hsa-miR-941	23	4	23	1	23	1	intergenica	20	20q13.33	+	63,919,495	63,919,517	23
922	39	hsa-miR-941	23	4	23	1	23	1	intergenica	20	20q13.33	+	63,919,551	63,919,573	23
923	39	hsa-miR-941	23	4	23	1	23	1	intergenica	20	20q13.33	+	63,919,607	63,919,629	23
924	39	hsa-miR-941	23	4	23	1	23	1	intergenica	20	20q13.33	+	63,919,746	63,919,768	23
925	40	hsa-miR-944	22	1	22	1	22	1	intergenica	3	3q28	+	189,829,975	189,829,996	22
926	41	hsa-miR-1-3p	22	2	22	1	22	1	intron	18	18q11.2	-	21,829,015	21,829,036	22
927	41	hsa-miR-1-3p	22	2	22	1	22	1	intron	20	20q13.33	+	62,554,351	62,554,372	22
928	42	hsa-miR-10a-3p	22	1	22	1	22	1	intergenica	17	17q21.32	-	48,579,864	48,579,885	22
929	43	hsa-miR-10b-3p	22	1	22	1	22	1	intergenica	2	2q31.1	+	176,150,368	176,150,389	22
930	44	hsa-miR-15a-3p	22	1	22	1	22	1	intergenica	13	13q14.2	-	50,049,130	50,049,151	22
931	45	sa-miR-15b-3p	22	1	22	1	22	1	intron	3	3q25.33	+	160,404,645	160,404,666	22
932	46	hsa-miR-16-1-3p	22	1	22	1	22	1	intergenica	13	13q14.2	-	50,048,985	50,049,006	22
933	47	hsa-miR-16-2-3p	22	1	22	1	22	1	intron	3	3q25.33	+	160,404,797	160,404,818	22
934	48	hsa-miR-17-3p	22	1	22	1	22	1	intergenica	13	13q31.3	+	91,350,655	91,350,676	22
935	49	hsa-miR-18a-3p	23	1	23	1	23	1	intergenica	13	13q31.3	+	91,350,797	91,350,819	23
936	50	hsa-miR-18b-3p	22	1	22	1	22	1	intergenica	X	Xq26.2	-	134,170,042	134,170,063	22
937	51	hsa-miR-19a-3p	23	1	23	1	23	1	intergenica	13	13q31.3	+	91,350,939	91,350,961	23
938	52	hsa-miR-19b-3p	23	2	23	1	23	1	intergenica	X	Xq26.2	-	134,169,683	134,169,705	23
939	52	hsa-miR-19b-3p	23	2	23	1	23	1	intergenica	13	13q31.3	+	91,351,245	91,351,267	23
940	53	hsa-miR-20a-3p	22	1	22	1	22	1	intergenica	13	13q31.3	+	91,351,108	91,351,129	22
941	54	hsa-miR-20b-3p	22	1	22	1	22	1	intergenica	X	Xq26.2	-	134,169,813	134,169,834	22
942	55	hsa-miR-21-3p	21	1	21	1	21	1	intergenica	17	17q23.1	+	59,841,311	59,841,331	21
943	56	hsa-miR-23a-3p	21	1	21	1	21	1	intergenica	19	19p13.12	-	13,836,595	13,836,615	21
944	57	hsa-miR-23b-3p	21	1	21	1	21	1	intron	9	9q22.32	+	95,085,265	95,085,285	21
945	58	hsa-miR-25-3p	22	1	22	1	22	1	intron	7	7q22.1	-	100,093,571	100,093,592	22
946	59	hsa-miR-26a-1-3p	22	1	22	1	22	1	intron	3	3p22.2	+	37,969,452	37,969,473	22
947	60	hsa-miR-26a-2-3p	22	1	22	1	22	1	intron	12	12q14.1	-	57,824,620	57,824,641	22
948	61	hsa-miR-26b-3p	22	1	22	1	22	1	intron	2	2q35	+	218,402,692	218,402,713	22
949	62	hsa-miR-27a-3p	21	1	21	1	21	1	intergenica	19	19p13.12	-	13,836,447	13,836,467	21
950	63	hsa-miR-7-1-3p	22	1	22	1	22	1	intron	9	9q21.32	-	83,969,771	83,969,792	22
951	64	hsa-miR-7-2-3p	22	1	22	1	22	1	intergenica	15	15q26.1	+	88,611,896	88,611,917	22
952	65	hsa-miR-9-3p	22	3	22	1	22	1	intergenica	5	5q14.3	-	88,666,866	88,666,887	22
953	65	hsa-miR-9-3p	22	3	22	1	22	1	intron	1	1q22	-	156,420,354	156,420,375	22
954	65	hsa-miR-9-3p	22	3	22	1	22	1	intergenica	15	15q26.1	+	89,368,071	89,368,092	22
955	66	hsa-miR-100-3p	22	1	22	1	22	1	intergenica	11	11q24.1	-	122,152,240	122,152,261	22
956	67	hsa-miR-101-3p	21	2	21	1	21	1	intron	1	1p31.3	-	65,058,442	65,058,462	21
957	67	hsa-miR-101-3p	21	2	21	1	21	1	intron	9	9p24.1	+	4,850,345	4,850,365	21
958	68	hsa-miR-103a-3p	23	3	23	1	23	1	intron	5	5q34	-	168,560,904	168,560,926	23
959	68	hsa-miR-103a-3p	23	3	23	1	23	1	intron	20	20p13	+	3,917,541	3,917,563	23
960	68	hsa-miR-103a-3p	23	3	21	1	23	0.957	intron	10	10q23.31	-	89,592,756	89,592,778	23
961	69	hsa-miR-106a-3p	22	1	22	1	22	1	intergenica	X	Xq26.2	-	134,170,208	134,170,229	22
962	70	hsa-miR-106b-3p	22	1	22	1	22	1	intron	7	7q22.1	-	100,094,002	100,094,023	22
963	71	hsa-miR-27b-3p	21	1	21	1	21	1	intron	9	9q22.32	+	95,085,505	95,085,525	21
964	72	hsa-miR-28-3p	22	2	22	1	22	1	intron	3	3q28	+	188,688,834	188,688,855	22
965	72	hsa-miR-28-3p	22	2	20	1	22	0.955	intergenica	11	11p12	+	39,213,155	39,213,176	22
966	73	hsa-miR-29a-3p	22	1	22	1	22	1	intergenica	7	7q32.3	-	130,876,748	130,876,769	22
967	74	hsa-miR-29b-3p	23	2	23	1	23	1	intergenica	7	7q32.3	-	130,877,467	130,877,489	23
968	74	hsa-miR-29b-3p	23	2	23	1	23	1	intergenica	1	1q32.2	-	207,802,450	207,802,472	23
969	75	hsa-miR-29c-3p	22	1	22	1	22	1	intergenica	1	1q32.2	-	207,801,865	207,801,886	22
970	76	hsa-miR-30a-3p	22	1	22	1	22	1	intergenica	6	6q13	-	71,403,554	71,403,575	22
971	77	hsa-miR-30b-3p	22	1	22	1	22	1	intergenica	8	8q24.22	-	134,800,532	134,800,553	22
972	78	hsa-miR-30d-3p	22	1	22	1	22	1	intergenica	8	8q24.22	-	134,804,879	134,804,900	22
973	79	hsa-miR-30e-3p	22	1	22	1	22	1	intron	1	1p34.2	+	40,754,413	40,754,434	22
974	80	hsa-miR-31-3p	22	1	22	1	22	1	intergenica	9	9p21.3	-	21,512,121	21,512,142	22
975	81	hsa-miR-34a-3p	22	1	22	1	22	1	intergenica	1	1p36.22	-	9,151,693	9,151,714	22
976	82	hsa-miR-34b-3p	22	1	22	1	22	1	intergenica	11	11q23.1	+	111,512,987	111,513,008	22
977	83	hsa-miR-34c-3p	22	1	22	1	22	1	intergenica	11	11q23.1	+	111,513,484	111,513,505	22
978	84	hsa-miR-92a-3p	22	2	22	1	22	1	intergenica	X	Xq26.2	-	134,169,544	134,169,565	22
979	84	hsa-miR-92a-3p	22	2	22	1	22	1	intergenica	13	13q31.3	+	91,351,361	91,351,382	22
980	85	hsa-miR-92b-3p	22	1	22	1	22	1	intergenica	1	1q22	+	155,195,237	155,195,258	22
981	86	hsa-miR-93-3p	22	1	22	1	22	1	intron	7	7q22.1	-	100,093,777	100,093,798	22
982	87	hsa-miR-95-3p	22	1	22	1	22	1	intron	4	4p16.1	-	8,005,312	8,005,333	22
983	88	hsa-miR-98-3p	22	1	22	1	22	1	intron	X	Xp11.22	-	53,556,241	53,556,262	22
984	89	hsa-miR-99a-3p	22	1	22	1	22	1	intergenica	21	21q21.1	+	16,539,138	16,539,159	22
985	90	hsa-miR-99b-3p	22	1	22	1	22	1	intron	19	19q13.41	+	51,692,656	51,692,677	22
986	91	hsa-miR-122-3p	22	1	22	1	22	1	intergenica	18	18q21.31	+	58,451,124	58,451,145	22
987	92	hsa-miR-124-3p	20	3	20	1	20	1	intergenica	8	8p23.1	-	9,903,401	9,903,420	20
988	92	hsa-miR-124-3p	20	3	20	1	20	1	intergenica	8	8q12.3	+	64,379,210	64,379,229	20
989	92	hsa-miR-124-3p	20	3	20	1	20	1	intergenica	20	20q13.33	+	63,178,552	63,178,571	20
990	93	hsa-miR-125a-3p	22	1	22	1	22	1	intron	19	19q13.41	+	51,693,306	51,693,327	22
991	94	hsa-miR-125b-1-3p	22	1	22	1	22	1	intergenica	11	11q24.1	-	122,099,769	122,099,790	22
992	95	hsa-miR-126-3p	22	1	22	1	22	1	intron	9	9q34.3	+	136,670,653	136,670,674	22
993	96	hsa-miR-127-3p	22	1	22	1	22	1	Exon	14	14q32.2	+	100,883,035	100,883,056	22
994	97	hsa-miR-129-1-3p	22	2	22	1	22	1	intergenica	7	7q32.1	+	128,207,920	128,207,941	22
995	97	hsa-miR-129-1-3p	22	2	20	1	22	0.955	intergenica	11	11p11.2	+	43,581,450	43,581,471	22
996	98	hsa-miR-129-2-3p	22	2	22	1	22	1	intergenica	11	11p11.2	+	43,581,450	43,581,471	22
997	98	hsa-miR-129-2-3p	22	2	20	1	22	0.955	intergenica	7	7q32.1	+	128,207,920	128,207,941	22
998	99	hsa-miR-130a-3p	22	1	22	1	22	1	intergenica	11	11q12.1	+	57,641,252	57,641,273	22
999	100	hsa-miR-130b-3p	22	1	22	1	22	1	intergenica	22	22q11.21	+	21,653,354	21,653,375	22
1000	101	hsa-miR-132-3p	22	1	22	1	22	1	intergenica	17	17p13.3	-	2,049,929	2,049,950	22
1001	102	hsa-miR-133a-3p	22	3	22	1	22	1	intron	18	18q11.2	-	21,825,712	21,825,733	22
1002	102	hsa-miR-133a-3p	22	3	22	1	22	1	Exon - intron	20	20q13.33	+	62,564,970	62,564,991	22
1003	102	hsa-miR-133a-3p	22	3	221	1	21	1	intergenica	6	6p12.2	+	52,148,988	52,149,008	21
1004	103	hsa-miR-134-3p	23	1	23	1	23	1	intergenica	14	14q32.31	+	101,054,732	101,054,754	22
1005	104	hsa-miR-135a-3p	22	1	22	1	22	1	Exon	3	3p21.2	-	52,294,232	52,294,253	22
1006	105	hsa-miR-135b-3p	22	1	22	1	22	1	intergenica	1	1q32.1	-	205,448,323	205,448,344	22
1007	106	hsa-miR-136-3p	22	1	22	1	22	1	Exon	14	14q32.2	+	100,884,750	100,884,771	22
1008	107	hsa-miR-138-1-3p	22	1	22	1	22	1	intergenica	3	3p21.32	+	44,114,274	44,114,295	22
1009	108	hsa-miR-138-2-3p	22	1	22	1	22	1	intergenica	16	16q13	+	56,858,574	56,858,595	22
1010	109	hsa-miR-139-3p	23	1	23	1	23	1	intron	11	11q13.4	-	72,615,066	72,615,088	23
1011	110	hsa-miR-140-3p	21	1	21	1	21	1	intron	16	16q22.1	+	69,933,142	69,933,162	21
1012	111	hsa-miR-141-3p	22	1	22	1	22	1	intergenica	12	12p13.31	+	6,964,155	6,964,176	22
1013	112	hsa-miR-142-3p	23	1	23	1	23	1	intergenica	17	17q22	-	58,331,245	58,331,267	23
1014	113	hsa-miR-143-3p	21	1	21	1	21	1	intergenica	5	5q32	+	149,428,978	149,428,998	21
1015	114	hsa-miR-145-3p	22	1	22	1	22	1	intergenica	5	5q32	+	149,430,699	149,430,720	22
1016	115	hsa-miR-146a-3p	22	3	22	1	22	1	intergenica	5	5q33.3	+	160,485,408	160,485,429	22
1017	115	hsa-miR-146a-3p	22	3	20	1	22	0.955	intergenica	2	2p23.1	+	31,521,131	31,521,152	22
1018	115	hsa-miR-146a-3p	22	3	20	1	20	1	intergenica	11	11q12.1	+	59,565,055	59,565,074	20
1019	116	hsa-miR-146b-3p	22	2	22	1	22	1	intergenica	10	10q24.32	+	102,436,556	102,436,577	22
1020	116	hsa-miR-146b-3p	22	2	21	2		1	intergenica	9	9q22.32	+	93,964,960	93,964,980	21
1021	117	hsa-miR-148a-3p	22	1	22	1	22	1	intergenica	7	7p115.2	-	25,949,922	25,949,943	22
1022	118	hsa-miR-148b-3p	22	1	22	1	22	1	intron	12	12q13.13	+	54,337,278	54,337,299	22
1023	119	hsa-miR-149-3p	21	1	21	1	21	1	intron	2	2q37.3	+	240,456,056	240,456,076	21
1024	120	hsa-miR-150-3p	22	1	22	1	22	1	intron	19	19q13.33	-	49,500,797	49,500,818	22
1025	121	hsa-miR-151a-3p	21	3	21	1	21	1	intron	8	8q24.3	-	140,732,587	140,732,607	21
1026	121	hsa-miR-151a-3p	21	3	21	1	21	1	intron	7	7q36.1	+	151,510,567	151,510,587	21
1027	121	hsa-miR-151a-3p	21	3	21	1	21	1	intron	17	17p11.2	+	17,870,969	17,870,989	21
1028	122	hsa-miR-152-3p	21	1	21	1	21	1	intron	17	17q21.32	-	48,037,174	48,037,194	21
1029	123	hsa-miR-155-3p	22	1	22	1	22	1	intergenica	21	21q21.3	+	25,574,022	25,574,043	22
1030	124	hsa-miR-181a-2-3p	22	1	22	1	22	1	intron	9	9q33.3	+	124,692,518	124,692,539	22
1031	125	hsa-miR-181a-3p	22	1	22	1	22	1	intergenica	1	1q32.1	-	198,859,069	198,859,090	22
1032	126	hsa-miR-181b-3p	21	1	21	1	21	1	intergenica	1	1q32.1	-	198,858,887	198,858,907	21
1033	127	hsa-miR-181c-3p	22	1	22	1	22	1	intergenica	19	19p13.12	+	13,874,763	13,874,784	22
1034	128	hsa-miR-182-3p	21	1	21	1	21	1	intergenica	7	7q32.2	-	129,770,406	129,770,426	21
1035	129	hsa-miR-183-3p	22	1	22	1	22	1	intergenica	7	7q32.2	-	129,774,928	129,774,949	22
1036	130	hsa-miR-185-3p	22	1	22	1	22	1	intron	22	22q11.21	+	20,033,188	20,033,209	22
1037	131	hsa-miR-186-3p	22	1	22	1	22	1	intron	1	1p31.1	-	71,067,642	71,067,663	22
1038	132	hsa-miR-187-3p	22	1	22	1	22	1	intergenica	18	18q12.2	-	35,904,835	35,904,856	22
1039	133	hsa-miR-191-3p	22	1	22	1	22	1	intron	3	3p21.31	-	49,020,631	49,020,652	22
1040	134	hsa-miR-192-3p	22	1	22	1	22	1	intergenica	11	11q13.1	-	64,891,159	64,891,180	22
1041	135	hsa-miR-193b-3p	22	1	22	1	22	1	intergenica	16	16p13.12	+	14,304,017	14,304,038	22
1042	136	hsa-miR-194-3p	22	1	22	1	22	1	intergenica	11	11q13.1	-	64,891,368	64,891,389	22
1043	137	hsa-miR-195-3p	22	1	22	1	22	1	intergenica	17	17p13.1	-	7,017,628	7,017,649	22
1044	138	hsa-miR-196b-3p	22	1	22	1	22	1	intergenica	7	7p15.2	-	27,169,493	27,169,514	22
1045	139	hsa-miR-199a-3p	22	3	22	1	22	1	intron	9	9q34.11	-	128,244,745	128,244,766	22
1046	139	hsa-miR-199a-3p	22	3	22	1	22	1	intron	19	19p13.2	-	10,817,429	10,817,450	22
1047	139	hsa-miR-199a-3p	22	3	22	1	22	1	intron	1	1q24.3	-	172,144,554	172,144,575	22
1048	140	hsa-miR-199b-3p	22	3	22	1	22	1	intron	9	9q34.11	-	128,244,745	128,244,766	22
1049	140	hsa-miR-199b-3p	22	3	22	1	22	1	intron	19	19p13.2	-	10,817,429	10,817,450	22
1050	140	hsa-miR-199b-3p	22	3	22	1	22	1	intron	1	1q24.3	-	172,144,554	172,144,575	22
1051	141	hsa-miR-200a-3p	22	1	22	1	22	1	intergenica	1	1p36.33	+	1,167,916	1,167,937	22
1052	142	hsa-miR-200b-3p	22	1	22	1	22	1	intergenica	1	1p3633	+	1,167,160	1,167,181	22
1053	143	hsa-miR-200c-3p	23	1	23	1	23	1	intergenica	12	12p13.31	+	6,963,742	6,963,764	23
1054	144	hsa-miR-203a-3p	22	1	22	1	22	1	intergenica	14	14q32.33	+	104,117,469	104,117,490	22
1055	145	hsa-miR-204-3p	21	1	21	1	21	1	intron	9	9q21.12	-	70,809,993	70,810,013	21
1056	146	hsa-miR-205-3p	21	1	21	1	21	1	Exon - intron	1	1q32.2	+	209,432,203	209,432,223	21
1057	147	hsa-miR-210-3p	22	1	22	1	22	1	intergenica	11	11p15.5	-	568.112	568.133	22
1058	148	hsa-miR-211-3p	21	1	21	1	21	1	intron	15	15q13.3	-	31,065,059	31,065,079	21
1059	149	hsa-miR-212-3p	21	1	21	1	21	1	intergenica	17	17p13.3	-	2,050,290	2,050,310	21
1060	150	hsa-miR-214-3p	22	1	22	1	22	1	intron	1	1q24.3	-	172,138,816	172,138,837	22
1061	151	hsa-miR-215-3p	23	1	23	1	23	1	intron	1	1q41	-	220,117,877	220,117,899	23
1062	152	hsa-miR-218-1-3p	22	1	22	1	22	1	intron	4	4p15.31	+	20,528,342	20,528,363	22
1063	153	hsa-miR-221-3p	23	1	23	1	23	1	intergenica	X	Xp11.3	-	45,746,180	45,746,202	23
1064	154	hsa-miR-223-3p	22	1	22	1	22	1	intergenica	X	Xq12	+	66,018,937	66,018,958	22
1065	155	hsa-miR-224-3p	23	1	23	1	23	1	intron	X	Xq28	-	151,958,584	151,958,606	23
1066	156	hsa-miR-299-3p	22	1	22	1	22	1	intergenica	14	14q32.31	+	101,023,832	101,023,853	22
1067	157	hsa-miR-301a-3p	23	1	23	1	23	1	intron	17	17q22	-	59,151,149	59,151,171	23
1068	158	hsa-miR-301b-3p	23	1	23	1	23	1	intergenica	22	22q11.21	+	21,653,025	21,653,047	23
1069	159	hsa-miR-302a-3p	23	1	23	1	23	1	intron	4	4q25	-	112,648,186	112,648,208	23
1070	160	hsa-miR-302b-3p	23	1	23	1	23	1	intron	4	4q25	-	112,648,489	112,648,511	23
1071	161	hsa-miR-302c-3p	23	1	23	1	23	1	intron	4	4q25	-	112,648,366	112,648,388	23
1072	162	hsa-miR-302d-3p	23	2	23	1	23	1	intron	4	4q25	-	112,648,006	112,648,028	23
1073	162	hsa-miR-302d-3p	23	2	20	1	22	1	intron	4	4q25	-	112,648,367	112,648,388	22
1074	163	hsa-miR-323a-3p	21	1	21	1	21	1	intergenica	14	14q32.31	+	101,025,782	101,025,802	21
1075	164	hsa-miR-324-3p	20	1	20	1	20	1	intron	17	17p13.1	-	7,223,308	7,223,327	20
1076	164	hsa-miR-328-3p	22	1	22	1	22	1	intron	16	16q22.1	-	67,202,327	67,202,348	22
1077	166	hsa-miR-329-3p	22	2	22	1	22	1	intergenica	14	14q32.31	+	101,026,834	101,026,855	22
1078	166	hsa-miR-329-3p	22	2	22	2	22	1	intergenica	14	14q32.31	+	101,027,151	101,027,172	22
1079	167	hsa-miR-330-3p	23	2	23	1	23	1	intron	19	19q13.32	-	45,639,009	45,639,031	23
1080	167	hsa-miR-330-3p	23	2	22	2	22	1	intron	2	2p23.1	+	31,074,203	31,074,224	22
1081	168	hsa-miR-335-3p	22	1	22	1	22	1	intron	7	7q32.2	+	130,496,162	130,496,183	22
1082	169	hsa-miR-337-3p	22	1	22	1	22	1	intergenica	14	14q32.2	+	100,874,553	100,874,574	22
1083	170	hsa-miR-338-3p	22	1	22	1	22	1	intron	17	17q25.3	-	81,125,887	81,125,908	22
1084	171	hsa-miR-339-3p	23	1	23	1	23	1	intron	7	7p22.3	-	1,022,955	1,022,977	23
1085	172	hsa-miR-342-3p	23	1	23	1	23	1	intron	14	14q32.2	+	100,109,715	100,109,737	23
1086	173	hsa-miR-345-3p	22	1	22	1	22	1	intergenica	14	14q32.2	+	100,307,912	100,307,933	22
1087	174	hsa-miR-361-3p	23	1	23	1	23	1	intron	X	Xq21.2	-	85,903,641	85,903,663	23
1088	175	hsa-miR-363-3p	22	1	22	1	22	1	intergenica	X	Xq26.2	-	134,169,382	134,169,403	22
1089	176	hsa-miR-365a-3p	22	2	22	1	22	1	intergenica	17	17q11.2	+	31,575,478	31,575,499	22
1090	176	hsa-miR-365a-3p	22	2	22	1	22	1	intergenica	16	16p13.12	+	14,309,340	14,309,361
1091	177	hsa-miR-367-3p	22	1	22	1	22	1	intron	4	4q25	-	112,647,877	112,647,898	22
1092	178	hsa-miR-371a-3p	23	1	23	1	23	1	intergenica	19	19q13.42	+	53,787,716	53,787,738	23
1093	179	hsa-miR-372-3p	23	1	23	1	23	1	intergenica	19	19q13.42	+	53,787,931	53,787,953	23
1094	180	hsa-miR-373-3p	23	1	23	1	23	1	intergenica	19	19q13.42	+	53,788,748	53,788,770	23
1095	181	hsa-miR-374a-3p	22	1	22	1	22	1	intergenica	X	Xq13.2	-	74,287,295	74,287,316	22
1096	182	hsa-miR-376a-3p	21	2	21	1	21	1	intergenica	14	14q32.31	+	101,040,118	101,040,138	21
1097	182	hsa-miR-376a-3p	21	2	21	1	21	1	intergenica	14	14q32.31	+	101,040,825	101,040,845
1098	183	hsa-miR-376c-3p	21	1	21	1	21	1	intergenica	14	14q32.31	+	101,039,732	101,039,752	21
1099	184	hsa-miR-378a-3p	22	7	22	1	22	1	intron	3	3p23	-	31,986,307	31,986,328	22
1100	184	hsa-miR-378a-3p	22	7	22	1	22	1	intron	5	5q32	+	149,732,867	149,732,888	22
1101	184	hsa-miR-378a-3p	22	7	21	2	22	1	intron	11	11q23.3	-	120,647,017	120,647,037	21
1102	184	hsa-miR-378a-3p	22	7	20	1	22	1	intron	17	17q23.3	-	64,259,205	64,259,225	22
1103	184	hsa-miR-378a-3p	22	7	20	1	22	1	intron	14	14q22.2	-	54,641,681	54,641,702	22
1104	184	hsa-miR-378a-3p	22	7	20	1	20	1	intergenica	10	10q26.3	-	130,962,639	130,962,658	20
1105	184	hsa-miR-378a-3p	22	7	20	1	20	1	intron	18	18q11.2	+	25,301,968	25,301,987	20
1106	185	hsa-miR-379-3p	22	1	22	1	22	1	intergenica	14	14q32.31	+	101,022,109	101,022,130	22
1107	186	hsa-miR-411-3p	22	1	22	1	22	1	intergenica	14	14q32.31	+	101,023,375	101,023,396	22
1108	187	hsa-miR-424-3p	21	1	21	1	21	1	intergenica	x	Xq26.3	-	134,546,644	134,546,664	21
1109	188	hsa-miR-425-3p	22	1	22	1	22	1	intron	3	3p21.31	-	49,020,159	49,020,180	22
1110	189	hsa-miR-432-3p	21	1	21	1	21	1	exon	14	14q32.2	+	100,884,544	100,884,564	21
1111	190	hsa-miR-433-3p	22	1	22	1	22	1	exon	14	14q32.2	+	100,881,949	100,881,970	22
1112	191	hsa-miR-449b-3p	22	1	22	1	22	1	intron	5	5q11.2	-	55,170,667	55,170,688	22
1113	192	hsa-miR-450a-1-3p	22	1	22	1	22	1	intergenica	X	Xq26.3	-	134,540,358	134,540,379	22
1114	193	hsa-miR-455-3p	21	1	21	1	21	1	intron	9	9q32	+	114,209,487	114,209,507	21
1115	194	hsa-miR-483-3p	21	2	21	1	21	1	intron	11	11p15.5	-	2,134,142	2,134,162	21
1116	194	hsa-miR-483-3p	21	2	20	2	21	1	intergenica	8	8q12.1	-	57,753,668	57,753,688	21
1117	195	hsa-miR-485-3p	22	1	22	1	22	1	intergenica	14	14q32.31	+	101,055,464	101,055,485	22
1118	196	hsa-miR-483-3p	21	1	21	1	21	1	intron	8	8p11.21	-	41,660,443	41,660,463	21
1119	196	hsa-miR-483-3p	21	1	21	1	21	1	intron	8	8p11.21	+	41,660,486	41,660,506	21
1120	197	hsa-miR-487a-3p	22	1	22	1	22	1	intergenica	14	14q32.31	+	101,052,494	101,052,515	22
1121	198	hsa-miR-487b-3p	22	1	22	1	22	1	intergenica	14	14q32.31	+	101,046,505	101,046,526	22
1122	199	hsa-miR-491-3p	22	1	22	1	22	1	intron	9	9p21.3	+	20,716,154	20,716,175	22
1123	200	hsa-miR-494-3p	22	1	22	1	22	1	intergenica	14	14q32.31	+	101,029,681	101,029,702	22
1124	201	hsa-miR-495-3p	22	1	22	1	22	1	intergenica	14	14q32.31	+	101,033,804	101,033,825	22
1125	202	hsa-miR-497-3p	22	1	22	1	22	1	intergenica	17	17p13.1	-	7,017,938	7,017,959	22
1126	203	hsa-miR-500a-3p	22	2	22	1	22	1	intron	X	Xp11.23	+	50,008,482	50,008,503	22
1127	203	hsa-miR-500a-3p	22	2	20	1	22	0.955	intron	X	Xp11.23	+	50,014,650	50,014,671	22
1128	204	hsa-miR-501-3p	22	1	22	1	22	1	intron	X	Xp11.23	+	50,009,772	50,009,793	22
1129	205	hsa-miR-512-3p	22	1	22	1	22	1	intergenica	19	19q13.42	+	53,666,729	53,666,750	22
1130	205	hsa-miR-512-3p	22	1	22	1	22	1	intergenica	19	19q13.42	+	53,669,213	53,669,234	22
1131	206	hsa-miR-513a-3p	23	3	23	1	23	1	intergenica	X	Xq27.3	-	147,213,498	147,213,520	23
1132	206	hsa-miR-513a-3p	23	3	23	1	23	1	intergenica	X	Xq27.3	-	147,225,860	147,225,882	23
1133	206	hsa-miR-513a-3p	23	3	23	1	23	1	intergenica	X	Xq27.3	-	147,189,718	147,189,740	23
1134	207	hsa-miR-513c-3p	23	3	23	1	23	1	intergenica	X	Xq27.3	-	147,189,717	147,189,739	23
1135	207	hsa-miR-513c-3p	23	3	22	1	22	1	intergenica	X	Xq27.3	-	147,213,499	147,213,520	22
1136	207	hsa-miR-513c-3p	23	3	22	1	22	1	intergenica	X	Xq27.3	-	147,225,861	147,225,882	22
1137	208	hsa-miR-517a-3p	22	2	22	1	22	1	intergenica	19	19q13.42	+	53,712,321	53,712,342	22
1138	208	hsa-miR-517a-3p	22	2	22	1	22	1	intergenica	19	19q13.42	+	53,721,118	53,721,139	22
1139	209	hsa-miR-517c-3p	22	1	22	1	22	1	intergenica	19	19q13.42	+	53,741,369	53,741,390	22
1140	210	hsa-miR-518a-3p	22	2	22	1	22	1	intergenica	19	19q13.42	+	53,731,056	53,731,077	22
1141	210	hsa-miR-518a-3p	22	2	22	1	22	1	intergenica	19	19q13.42	+	53,739,385	53,739,406	22
1142	211	hsa-miR-518f-3p	21	1	21	1	21	1	intergenica	19	19q13.42	+	53,700,067	53,700,087	21
1143	212	hsa-miR-522-3p	22	1	22	1	22	1	intergenica	19	19q13.42	+	53,751,264	53,751,285	22
1144	213	hsa-miR-523-3p	23	1	23	1	23	1	intergenica	19	19q13.42	+	53,698,437	53,698,459	23
1145	214	hsa-miR-525-3p	22	1	22	1	22	1	intergenica	19	19q13.42	+	53,697,584	53,697,605	22
1146	215	hsa-miR-539-3p	22	1	22	1	22	1	intergenica	14	14q32.31	+	101,047,369	101,047,390	22
1147	216	hsa-miR-542-3p	22	1	22	1	22	1	intergenica	X	Xq26.3	-	134,541,364	134,541,385	22
1148	217	hsa-miR-545-3p	22	8	22	1	22	1	intergenica	X	Xq13.2	-	74,287,126	74,287,147	22
1149	217	hsa-miR-545-3p	22	8	22	1	22	1	intron	3	3p13	-	71,717,988	71,718,009	22
1150	217	hsa-miR-545-3p	22	8	21	2	22	1	intergenica	10	10p12.31	+	18,952,946	18,952,966	21
1151	217	hsa-miR-545-3p	22	8	20	1	22	0.955	intron	7	7q35	-	147,052,347	147,052,368	22
1152	217	hsa-miR-545-3p	22	8	20	1	22	0.955	intergenica	5	5p13.2	-	37,951,131	37,951,152	22
1153	217	hsa-miR-545-3p	22	8	20	1	22	0.955	intergenica	12	12q24.21	-	115,737,377	115,737,398	22
1154	217	hsa-miR-545-3p	22	8	20	1	22	0.955	intron	5	5q21.3	+	109,338,669	109,338,690	22
1155	217	hsa-miR-545-3p	22	8	20	1	22	0.955	intron	20	20q11.22	+	35,444,090	35,444,111	22
1156	218	hsa-miR-548b-3p	22	1	22	1	22	1	intron	6	6q22.31	-	119,069,062	119,069,083	22
1157	219	hsa-miR-548c-3p	22	13	22	1	22	1	intergenica	Y	Yp11.2	-	3,951,935	3,951,956	22
1158	219	hsa-miR-548c-3p	22	13	22	1	22	1	intergenica	X	Xq21.31	-	90,375,050	90,375,071	22
1159	219	hsa-miR-548c-3p	22	13	22	1	22	1	intergenica	2	2p24.1	-	19,646,516	19,646,537	22
1160	219	hsa-miR-548c-3p	22	13	22	1	22	1	intergenica	8	8q24.13	+	121,551,002	121,551,023	22
1161	219	hsa-miR-548c-3p	22	13	22	1	22	1	intergenica	7	7q31.1	+	110,648,524	110,648,545	22
1162	219	hsa-miR-548c-3p	22	13	22	1	22	1	intergenica	7	7q21.13	+	90,171,391	90,171,412	22
1163	219	hsa-miR-548c-3p	22	13	22	1	22	1	intergenica	4	4q35.1	+	183,569,054	183,569,075	22
1164	219	hsa-miR-548c-3p	22	13	22	1	22	1	intergenica	2	2p24.1	+	19,646,547	19,646,568	22
1165	219	hsa-miR-548c-3p	22	13	22	1	22	1	intergenica	14	14q11.2	+	20,910,132	20,910,153	22
1166	219	hsa-miR-548c-3p	22	13	22	1	22	1	intergenica	12	12q21.33	+	88,887,394	88,887,415	22
1167	219	hsa-miR-548c-3p	22	13	22	1	22	1	intron	12	12q14.2	+	64,622,569	64,622,590	22
1168	219	hsa-miR-548c-3p	22	13	21	1	22	1	intron	4	4p13	-	42,560,830	42,560,852	23
1169	219	hsa-miR-548c-3p	22	13	20	1	22	0.955	intergenica	5	5q11.2	+	52,316,951	52,316,972	22
1170	220	hsa-miR-548d-3p	22	3	22	1	22	1	intron	8	8q24.13	-	123,348,049	123,348,070	22
1171	220	hsa-miR-548d-3p	22	3	22	1	22	1	intron	17	17q24.2	-	67,471,504	67,471,525	22
1172	220	hsa-miR-548d-3p	22	3	10	1	22	0.955	intergenica	15	15q23	-	68,239,410	68,239,431	22
1173	221	hsa-miR-574-3p	22	2	22	1	22	1	intron	4	4p14	+	38,868,092	38,868,113	22
1174	221	hsa-miR-574-3p	22	2	20	1	22	0.955	intron	1	1p36.13	-	18,701,385	18,701,406	22
1175	222	hsa-miR-576-3p	22	15	22	1	22	1	intergenica	5	5q12.3	-	65,109,455	65,109,476	22
1176	222	hsa-miR-576-3p	22	15	22	1	22	1	intron	X	Xp21.1	+	37,721,563	37,721,584	22
1177	222	hsa-miR-576-3p	22	15	22	1	22	1	intron	4	4q25	+	109,488,752	109,488,773	22
1178	222	hsa-miR-576-3p	22	15	22	1	22	0.955	intergenica	4	4p13	+	44,560,304	44,560,325	22
1179	222	hsa-miR-576-3p	22	15	20	1	22	0.955	intergenica	4	4q25	-	106,780,672	106,780,693	22
1180	222	hsa-miR-576-3p	22	15	20	1	22	0.955	intron	18	18p11.21	-	13,020,704	13,020,725	22
1181	222	hsa-miR-576-3p	22	15	20	1	22	0.955	intergenica	9	9q22.2	+	90,793,963	90,793,984	22
1182	222	hsa-miR-576-3p	22	15	20	1	22	0.955	intron	9	9q22.2	+	89,342,297	89,342,318	22
1183	222	hsa-miR-576-3p	22	15	20	1	22	0.955	intergenica	8	8q21.13	+	79,098,705	79,098,726	22
1184	222	hsa-miR-576-3p	22	15	20	1	22	1	intergenica	5	5q35.3	+	179,085,578	179,085,599	22
1185	222	hsa-miR-576-3p	22	15	20	1	20	0.955	intergenica	22	22q11.21	+	19,325,994	19,326,013	20
1186	222	hsa-miR-576-3p	22	15	20	1	22	0.955	intergenica	18	18p11.22	+	9,635,462	9,635,483	22
1187	222	hsa-miR-576-3p	22	15	20	1	22	1	intergenica	15	15q21.1	+	45,561,917	45,561,938	22
1188	222	hsa-miR-576-3p	22	15	20	1	20	1	intron	13	13q21.2	+	60,472,524	60,472,543	20
1189	222	hsa-miR-576-3p	22	15	20	1	20	1	intergenica	12	12q12	+	42,034,782	42,034,801	20
1190	223	hsa-miR-582-3p	22	1	22	1	22	1	intron	5	5q12.1	-	59,703,630	59,703,651	22
1191	224	hsa-miR-584-3p	22	1	22	1	22	1	intron	5	5q32	-	149,062,334	149,062,355	22
1192	225	hsa-miR-590-3p	21	1	21	1	21	1	intron	7	7q11.23	+	74,191,253	74,191,273	21
1193	226	hsa-miR-619-3p	24	1	24	1	24	1	intron	12	12q24.11	-	108,836,923	108,836,946	24
1194	227	hsa-miR-625-3p	22	2	22	1	22	1	intron	14	14q23.3	-	65,471,114	65,471,135	22
1195	227	hsa-miR-625-3p	22	2	22	1	22	1	intron	14	14q23.3	+	65,471,153	65,471,174
1196	228	hsa-miR-629-3p	22	1	22	1	22	1	intron	15	15q23	-	70,079,387	70,079,408	22
1197	229	hsa-miR-642a-3p	22	2	22	1	22	1	intron	19	19q13.32	+	45,674,978	45,674,999	22
1198	229	hsa-miR-642a-3p	22	2	20	1	22	0.955	intron	19	19q13.32	-	45,674,941	45,674,962	22
1199	230	hsa-miR-654-3p	22	1	22	1	22	1	intergenica	14	14q32.31	+	101,040,269	101,040,290	22
1200	231	hsa-miR-744-3p	22	1	22	1	22	1	intron	17	17p12	+	12,081,966	12,081,987	22
1201	232	hsa-miR-769-3p	23	1	23	1	23	1	intergenica	19	19q13.32	+	46,019,000	46,019,022	23
1202	233	hsa-let-7g-3p	21	1	21	1	21	1	intron	3	3p21.2	-	52,268,280	52,268,300	21
1203	234	hsa-let-7i-3p	22	1	22	1	22	1	intergenica	12	12q14.1	+	62,603,747	62,603,768	22
1204	235	hsa-miR-1-5p	22	1	22	1	22	1	intron	20	20q13.33	+	62,554,312	62,554,333	22
1205	236	hsa-miR-7-5p	23	4	23	1	23	1	intron	9	9q21.32	-	83,969,812	83,969,834	23
1206	236	hsa-miR-7-5p	23	4	23	1	23	1	intergenica	19	19p13.3	+	4,770,700	4,770,722	23
1207	236	hsa-miR-7-5p	23	4	23	1	23	1	intergenica	15	15q26.1	+	88,611,856	88,611,878	23
1208	236	hsa-miR-7-5p	23	4	20	4	23	1	intergenica	10	10q26.11	+	118,357,213	118,357,232	20
1209	237	hsa-miR-9-5p	23	3	23	1	23	1	intergenica	5	5q14.3	-	88,666,902	88,666,924	23
1210	237	hsa-miR-9-5p	23	3	23	1	23	1	intron	1	1q22	-	156,420,392	156,420,414	23
1211	237	hsa-miR-9-5p	23	3	23	1	23	1	intergenica	15	15q26.1	+	89,368,032	89,368,054	23
1212	238	hsa-miR-10a-5p	23	1	23	1	23	1	intergenica	17	17q21.32	-	48,579,904	48,579,926	23
1213	239	hsa-miR-10b-5p	23	1	23	1	23	1	intergenica	2	2q31.1	+	176,150,329	176,150,351	23
1214	240	hsa-miR-15a-5p	22	2	22	1	22	1	intergenica	13	13q14.2	-	50,049,167	50,049,188	22
1215	240	hsa-miR-15a-5p	22	2	20	1	20	1	intron	7	7p22.2	+	3,510,183	3,510,202	20
1216	241	hsa-miR-15b-5p	22	1	22	1	22	1	intron	3	3q25.33	+	160,404,607	160,404,628	22
1217	242	hsa-miR-16-5p	22	2	22	1	22	1	intergenica	13	13q14.2	-	50,049,027	50,049,048	22
1218	242	hsa-miR-16-5p	22	2	22	1	22	1	intron	3	3q25.33	+	160,404,754	160,404,775	22
1219	243	hsa-miR-17-5p	23	2	23	1	23	1	intron	13	13q31.3	+	91,350,618	91,350,640	23
1220	243	hsa-miR-17-5p	23	2	22	2	23	1	intergenica	X	Xq26.2	-	134,170,244	134,170,266	23
1221	244	hsa-miR-18a-5p	23	2	23	1	23	1	intergenica	13	13q31.3	+	91,350,756	91,350,778	23
1222	244	hsa-miR-18a-5p	23	2	21	1	23	0.957	intergenica	X	Xq26.2	-	134,170,084	134,170,106	23
1223	245	hsa-miR-18b-5p	23	2	23	1	23	1	intergenica	X	Xq26.2	-	134,170,084	134,170,106	23
1224	245	hsa-miR-18b-5p	23	2	21	1	23	0.957	intergenica	13	13q31.3	+	91,350,756	91,350,778	23
1225	246	hsa-miR-19b-1-5p	23	1	23	1	23	1	intergenica	13	13q31.3	+	91,351,207	91,351,229	23
1226	247	hsa-miR-19b-2-5p	22	1	22	1	22	1	intergenica	X	Xq26.2	-	134,169,727	134,169,748	22
1227	248	hsa-miR-20a-5p	23	1	23	1	23	1	intergenica	13	13q31.3	+	91,351,072	91,351,094	23
1228	249	hsa-miR-20b-5p	23	1	23	1	23	1	intergenica	X	Xq26.2	-	134,169,850	134,169,872	23
1229	250	hsa-miR-21-5p	22	1	22	1	22	1	intergenica	17	17q23.1	+	59,841,273	59,841,294	22
1230	251	hsa-miR-23a-5p	22	1	22	1	22	1	intergenica	19	19p13.12	-	13,836,630	13,836,651	22
1231	252	hsa-miR-23b-5p	22	1	22	1	22	1	intron	9	9q22.32	+	95,085,227	95,085,248	22
1232	253	hsa-miR-25-5p	21	1	21	1	21	1	intron	7	7q22.1	-	100,093,610	100,093,630	21
1233	254	hsa-miR-26a-5p	22	2	22	1	22	1	intron	12	12q14.1	-	57,824,658	57,824,680	22
1234	254	hsa-miR-26a-5p	22	2	22	1	22	1	intron	3	3p22.2	+	37,969,413	37,969,435	22
1235	255	hsa-miR-26b-5p	21	1	21	1	21	1	intron	2	2q35	+	218,402,657	218,402,677	21
1236	256	hsa-miR-27a-5p	22	1	22	1	22	1	intergenica	19	19p13.12	-	13,836,487	13,836,508	22
1237	257	hsa-miR-27b-5p	22	1	22	1	22	1	intron	9	9q22.32	+	95,085,463	95,085,484	22
1238	258	hsa-miR-28-5p	22	2	22	1	22	1	intron	3	3q28	+	188,688,794	188,688,815	22
1239	258	hsa-miR-28-5p	22	2	20	1	22	1	intergenica	8	8q24.22	+	130,477,126	130,477,147	22
1240	259	hsa-miR-29a-5p	22	1	22	1	22	1	intergenica	7	7q32.3	-	130,876,786	130,876,807	22
1241	260	hsa-miR-29b-1-5p	24	1	24	1	24	1	intergenica	7	7q32.3	-	130,877,507	130,877,530	24
1242	261	hsa-miR-29b-2-5p	22	1	22	1	22	1	intergenica	1	1q32.2	-	207,802,492	207,802,513	22
1243	262	hsa-miR-29c-5p	22	1	22	1	22	1	intergenica	1	1q32.2	-	207,801,903	207,801,924	22
1244	263	hsa-miR-30a-5p	22	1	22	1	22	1	intergenica	6	6q13	-	71,403,595	71,403,616	22
1245	264	hsa-miR-30b-5p	22	1	22	1	22	1	intergenica	8	8q24.22	-	134,800,570	134,800,591	22
1246	265	hsa-miR-30d-5p	22	1	22	1	22	1	intergenica	8	8q24.22	-	134,804,919	134,804,940	22
1247	266	hsa-miR-30e-5p	22	1	22	1	22	1	intron	1	1p34.2	+	40,754,371	40,754,392	22
1248	267	hsa-miR-31-5p	21	1	21	1	21	1	intergenica	9	9p21.3	-	21,512,158	21,512,178	21
1249	268	hsa-miR-34a-5p	22	1	22	1	22	1	intergenica	1	1p36.22	-	9,151,735	9,151,756	22
1250	269	hsa-miR-34b-5p	23	1	23	1	23	1	intergenica	11	11q23.1	+	111,512,950	111,512,972	23
1251	270	hsa-miR-34c-5p	23	1	23	1	23	1	intergenica	11	11q23.1	+	111,513,451	111,513,473	23
1252	271	hsa-miR-92a-1-5p	23	1	23	1	23	1	intergenica	13	13q31.3	+	91,351,324	91,351,346	23
1253	272	hsa-miR-92a-2-5p	22	1	22	1	22	1	intergenica	X	Xq26.2	-	134,169,583	134,169,604	22
1254	273	hsa-miR-92b-5p	22	1	22	1	22	1	intergenica	1	1q22	+	155,195,196	155,195,217	22
1255	274	hsa-miR-93-5p	23	1	23	1	23	1	intron	7	7q22.1	-	100,093,815	100,093,837	23
1256	275	hsa-miR-95-5p	21	10	21	1	21	1	intron	6	6p12.2	-	52,081,341	52,081,361	21
1257	275	hsa-miR-95-5p	21	10	21	1	21	1	intron	4	4p16.1	-	8,005,347	8,005,367	21
1258	275	hsa-miR-95-5p	21	10	21	1	21	1	intron	7	7q21.13	+	88,931,763	88,931,783	21
1259	275	hsa-miR-95-5p	21	10	21	1	21	1	intergenica	13	13q14.3	+	54,216,031	54,216,051	21
1260	275	hsa-miR-95-5p	21	10	20	2	21	1	intron	6	6q13	-	72,920,955	72,920,974	20
1261	275	hsa-miR-95-5p	21	10	20	2	21	1	intergenica	6	6p25.1	-	6,904,499	6,904,518	20
1262	275	hsa-miR-95-5p	21	10	20	1	20	1	intron	X	Xq11.2	+	64,354,629	64,354,648	20
1263	275	hsa-miR-95-5p	21	10	20	1	20	1	intergenica	2	2q22.1	+	136,521,315	136,521,334	20
1264	275	hsa-miR-95-5p	21	10	20	1	20	1	intron	1	1p22.1	+	94,105,187	94,105,206	20
1265	275	hsa-miR-95-5p	21	10	20	1	20	1	intron	1	1p36.11	+	24,945,329	24,945,348	20
1266	276	hsa-miR-98-5p	22	1	22	1	22	1	intron	X	Xp11.22	-	53,556,299	53,556,320	22
1267	277	hsa-miR-99a-5p	22	1	22	1	22	1	intergenica	21	21q21.1	+	16,539,101	16,539,122	22
1268	278	hsa-miR-99b-5p	22	1	22	1	22	1	intron	19	19q13.41	+	51,692,618	51,692,639	22
1269	279	hsa-miR-100-5p	22	1	22	1	22	1	intergenica	11	11q24.1	-	122,152,275	122,152,296	22
1270	280	hsa-miR-101-5p	22	1	22	1	22	1	intron	1	1p31.3	-	65,058,477	65,058,498	22
1271	281	hsa-miR-103a-2-5p	23	2	23	1	23	1	intron	20	20p13	+	3,917,504	3,917,526	23
1272	281	hsa-miR-103a-2-5p	23	2	22	1	23	1	intron	5	5q34	-	168,560,941	168,560,963	23
1273	282	hsa-miR-106a-5p	23	2	23	1	23	1	intergenica	X	Xq26.2	-	134,170,244	134,170,266	23
1274	282	hsa-miR-106a-5p	23	2	22	2	12	1	intergenica	13	13q31.3	+	91,350,619	91,350,641	23
1275	283	hsa-miR-106b-5p	21	1	21	1	21	1	intron	7	7q22.1	-	100,094,043	100,094,063	21
1276	284	hsa-miR-122-5p	22	2	22	1	22	1	intergenica	18	18q21.31	+	58,451,088	58,451,109	22
1277	284	hsa-miR-122-5p	22	2	20	1	20	1	intergenica	10	10p12.1	+	29,044,218	29,044,237	20
1278	285	hsa-miR-124-5p	22	3	22	1	22	1	intergenica	8	8p23.1	-	9,903,438	9,903,459	22
1279	285	hsa-miR-124-5p	22	3	22	1	22	1	intergenica	8	8q12.3	+	64,379,173	64,379,194	22
1280	285	hsa-miR-124-5p	22	3	22	1	22	1	intergenica	20	20q13.33	+	63,178,514	63,178,535	22
1281	286	hsa-miR-125a-5p	24	1	24	1	24	1	intron	19	19q13.41	+	51,693,268	51,693,291	24
1282	287	hsa-miR-125b-5p	22	2	22	1	22	1	intergenica	11	11q24.1	-	122,099,809	122,099,830	22
1283	287	hsa-miR-125b-5p	22	2	22	1	22	1	intergenica	21	21q21.1	+	16,590,253	16,590,274	22
1284	288	hsa-miR-126-5p	21	1	21	1	21	1	intron	9	9q34.3	+	136,670,616	136,670,636	21
1285	288	hsa-miR-127-5p	22	1	22	1	22	1	Exon	14	14q32.2	+	100,883,001	100,883,022	22
1286	289	hsa-miR-129-5p	21	2	21	1	21	1	intergenica	7	7q32.1	+	128,207,876	128,207,896	21
1287	289	hsa-miR-129-5p	21	2	21	1	21	1	intergenica	11	11p11.2	+	43,581,408	43,581,428	21
1288	290	hsa-miR-130a-5p	22	1	22	1	22	1	intergenica	11	11q12.1	+	57,641,218	57,641,239	22
1289	291	hsa-miR-130b-5p	21	2	21	1	21	1	intron	5	5q14.1	+	78,890,416	78,890,436	21
1290	291	hsa-miR-130b-5p	21	2	21	1	21	1	intergenica	22	22q11.21	+	21,653,316	21,653,336	21
1291	292	hsa-miR-132-5p	22	1	22	1	22	1	intergenica	17	17p13.3	-	2,049,965	2,049,986	22
1292	293	hsa-miR-133a-5p	22	2	22	1	22	1	intron	18	18q11.2	-	21,825,749	21,825,770	22
1293	293	hsa-miR-133a-5p	22	2	22	1	22	1	intron	20	20q13.33	+	62,564,933	62,564,954	22
1294	294	hsa-miR-134-5p	22	1	22	1	22	1	intergenica	14	14q32.31	+	101,054,694	101,054,715	22
1295	295	hsa-miR-135a-5p	23	2	23	1	23	1	Exon	3	3p21.2	-	52,294,270	52,294,292	23
1296	295	hsa-miR-135a-5p	23	2	23	1	23	1	intergenica	12	12q23.1	+	97,563,834	97,563,856	23
1297	296	hsa-miR-135b-5p	23	1	23	1	23	1	intergenica	1	1q32.1	-	205,448,361	205,448,383	23
1298	297	hsa-miR-136-5p	23	1	23	1	23	1	Exon	14	14q32.2	+	100,884,716	100,884,738	23
1299	298	hsa-miR-138-5p	23	2	23	1	23	1	intergenica	3	3p21.32	+	44,114,234	44,114,256	23
1300	298	hsa-miR-138-5p	23	2	23	1	23	1	intergenica	16	16q13	+	56,858,527	56,858,549	23
1301	299	hsa-miR-139-5p	23	1	23	1	23	1	intron	11	11q13.4	-	72,615,102	72,615,124	23
1302	300	hsa-miR-140-5p	22	1	22	1	22	1	intron	16	16q22.1	+	69,933,103	69,933,124	22
1303	301	hsa-miR-141-5p	22	1	22	1	22	1	intergenica	12	12p13.31	+	6,964,113	6,964,134	22
1304	302	hsa-miR-142-5p	21	1	21	1	21	1	intergenica	17	17q22	-	58,331,283	58,331,303	21
1305	303	hsa-miR-143-5p	22	1	22	1	22	1	intergenica	5	5q32	+	149,428,944	149,428,965	22
1306	304	hsa-miR-145-5p	23	1	23	1	23	1	intergenica	5	5q32	+	149,430,661	149,430,683	23
1307	305	hsa-miR-146a-5p	22	1	22	1	22	1	intergenica	5	5q33.3	+	160,485,372	160,485,393	22
1308	306	hsa-miR-146b-5p	22	1	22	1	22	1	intergenica	10	10q24.32	+	102,436,520	102,436,541	22
1309	307	hsa-miR-148a-5p	22	1	22	1	22	1	intergenica	7	7p15.2	-	25,949,960	25,949,981	22
1310	308	hsa-miR-148b-5p	22	1	22	1	22	1	intron	12	12q13.13	+	54,337,240	54,337,261	22
1311	309	hsa-miR-149-5p	23	1	23	1	23	1	intron	2	2q37.3	+	240,456,015	240,456,036	23
1312	310	hsa-miR-150-5p	22	1	22	1	22	1	intergenica	19	19q13.33	-	49,500,832	49,500,853	22
1313	311	hsa-miR-151a-5p	21	5	21	1	21	1	intron	X	Xp11.22	-	53,381,683	53,381,703	21
1314	311	hsa-miR-151a-5p	21	5	21	1	21	1	intron	8	8q24.3	-	140,732,623	140,732,643	21
1315	311	hsa-miR-151a-5p	21	5	21	1	21	1	intergenica	4	4p15.32	-	17,447,061	17,447,081	21
1316	311	hsa-miR-151a-5p	21	5	21	1	21	1	Exon	19	19q13.31	+	43,460,872	43,460,892	21
1317	311	hsa-miR-151a-5p	21	5	21	1	21	1	Exon	1	1p21.3	+	98,892,897	98,892,917	21
1318	312	hsa-miR-152-5p	23	2	23	1	23	1	intron	17	17q21.32	-	48,037,210	48,037,232	23
1319	312	hsa-miR-152-5p	23	2	21	1	21	1	intron	2	2q33.1	-	199,370,036	199,370,056	21
1320	313	hsa-miR-155-5p	23	1	23	1	23	1	intergenica	21	21q21.3	+	25,573,983	25,574,005	23
1321	314	hsa-miR-181a-5p	23	2	23	1	23	1	intergenica	1	1q32.1	-	198,859,108	198,859,130	23
1322	314	hsa-miR-181a-5p	23	2	23	1	23	1	intron	9	9q33.3	+	124,692,480	124,692,502	23
1323	315	hsa-miR-181b-5p	23	2	23	1	23	1	intergenica	1	1q32.1	-	198,858,925	198,858,947	23
1324	315	hsa-miR-181b-5p	23	2	23	1	23	1	intron	9	9q33.3	+	124,693,725	124,693,747	23
1325	316	hsa-miR-181c-5p	22	1	22	1	22	1	intergenica	19	19p13.12	+	13,874,725	13,874,746	22
1326	317	hsa-miR-182-5p	24	1	24	1	24	1	intergenica	7	7q32.2	-	129,770,447	129,770,470	24
1327	318	hsa-miR-183-5p	22	1	22	1	22	1	intergenica	7	7q32.2	-	129,774,967	129,774,988	22
1328	319	hsa-miR-185-5p	22	1	22	1	22	1	intron	22	22q11.21	+	20,033,153	20,033,174	22
1329	320	hsa-miR-186-5p	22	1	22	1	22	1	intron	1	1p31.1	-	71,067,681	71,067,702	22
1330	321	hsa-miR-187-5p	22	1	22	1	22	1	intergenica	18	18q12.2	-	35,904,871	35,904,892	22
1331	322	hsa-miR-191-5p	23	1	23	1	23	1	intron	3	3p21.31	-	49,020,672	49,020,694	23
1332	323	hsa-miR-192-5p	21	1	21	1	21	1	intergenica	11	11q13.1	-	64,891,203	64,891,223	21
1333	324	hsa-miR-193b-5p	22	1	22	1	22	1	intergenica	16	16p13.12	+	14,303,980	14,304,001	22
1334	325	hsa-miR-194-5p	22	2	22	1	22	1	intergenica	11	11q13.1	-	64,891,404	64,891,425	22
1335	325	hsa-miR-194-5p	22	2	22	1	22	1	intron	1	1q41	-	220,118,206	220,118,227	22
1336	326	hsa-miR-195-5p	21	1	21	1	21	1	intergenica	17	17p13.1	-	7,017,667	7,017,687	21
1337	327	hsa-miR-196a-5p	22	3	22	1	22	1	intergenica	17	17q21.32	-	48,632,532	48,632,553	22
1338	327	hsa-miR-196a-5p	22	3	22	1	22	1	intergenica	12	12q13.13	+	53,991,762	53,991,783	22
1339	327	hsa-miR-196a-5p	22	3	20	1	22	1	Exon	17	17q21.32	+	48,612,770	48,612,791	22
1340	328	hsa-miR-196b-5p	22	1	22	1	22	1	intergenica	7	7p15.2	-	27,169,528	27,169,549	22
1341	329	hsa-miR-199a-5p	23	2	23	1	23	1	intron	19	19p13.2	-	10,817,469	10,817,491	23
1342	329	hsa-miR-199a-5p	23	2	23	1	23	1	intron	1	1q24.3	-	172,144,592	172,144,614	23
1343	330	hsa-miR-199b-5p	23	1	23	1	23	1	intron	9	9q34.11	-	128,244,783	128,244,805	23
1344	331	hsa-miR-200a-5p	22	1	22	1	22	1	intergenica	1	1p36.33	+	1,167,878	1,167,899	22
1345	332	hsa-miR-200b-5p	22	1	22	1	22	1	intergenica	1	1p36.33	+	1,167,124	1,167,145	22
1346	333	hsa-miR-200c-5p	22	1	22	1	22	1	intergenica	12	12p13.31	+	6,963,703	6,963,724	22
1347	334	hsa-miR-203a-5p	25	1	25	1	25	1	intergenica	14	14q32.33	+	104,117,431	104,117,455	25
1348	335	hsa-miR-204-5p	22	1	22	1	22	1	intron	9	9q21.12	-	70,810,031	70,810,052	22
1349	336	hsa-miR-205-5p	22	1	22	1	22	1	intron	1	1q32.2	+	209,432,166	209,432,187	22
1350	337	hsa-miR-210-5p	22	1	22	1	22	1	intergenica	11	11p15.5	-	568.15	568.171	22
1351	338	hsa-miR-211-5p	22	1	22	1	22	1	intron	15	15q13.3	-	31,065,095	31,065,116	22
1352	339	hsa-miR-212-5p	23	1	23	1	23	1	intergenica	17	17p13.3	-	2,050,328	2,050,350	23
1353	340	hsa-miR-214-5p	22	1	22	1	22	1	intron	1	1q24.3	-	172,138,857	172,138,878	22
1354	341	hsa-miR-215-5p	21	1	21	1	21	1	intron	1	1q41	-	220,117,916	220,117,936	21
1355	342	hsa-miR-218-5p	21	2	21	1	21	1	intron	5	5q34	-	168,768,211	168,768,231	21
1356	342	hsa-miR-218-5p	21	2	21	1	21	1	intron	4	4p15.31	+	20,528,299	20,528,319	21
1357	343	hsa-miR-221-5p	22	1	22	1	22	1	intergenica	X	Xp11.3	-	45,746,221	45,746,242	22
1358	344	hsa-miR-223-5p	22	1	22	1	22	1	intergenica	X	Xq12	+	66,018,895	66,018,916	22
1359	345	hsa-miR-224-5p	21	1	21	1	21	1	intron	X	Xq28	-	151,958,631	151,958,651	21
1360	346	hsa-miR-299-5p	22	1	22	1	22	1	intergenica	14	14q32.31	+	101,023,800	101,023,821	22
1361	347	hsa-miR-301a-5p	22	1	22	1	22	1	intron	17	17q22	-	59,151,187	59,151,208	22
1362	348	hsa-miR-301b-5p	22	1	22	1	22	1	intergenica	22	22q11.21	+	21,652,990	21,653,011	22
1363	349	hsa-miR-302a-5p	23	1	23	1	23	1	intron	4	4q25	-	112,648,224	112,648,246	23
1364	350	hsa-miR-302b-5p	22	1	22	1	22	1	intron	4	4q25	-	112,648,526	112,648,547	22
1365	351	hsa-miR-302c-5p	22	1	22	1	22	1	intron	4	4q25	-	112,648,402	112,648,423	22
1366	352	hsa-miR-302d-5p	22	1	22	1	22	1	intron	4	4q25	-	112,648,045	112,648,066	22
1367	353	hsa-miR-323a-5p	22	1	22	1	22	1	intergenica	14	14q32.31	+	101,025,747	101,025,768	22
1368	354	hsa-miR-324-5p	23	1	23	1	23	1	intron	17	17p13.1	-	7,223,342	7,223,364	23
1369	355	hsa-miR-328-5p	23	2	23	1	23	1	intron	16	16q22.1	-	67,202,367	67,202,389	23
1370	355	hsa-miR-328-5p	23	2	20	4	23	1	intergenica	17	17p13.2	+	5,959,915	5,959,934	20
1371	356	hsa-miR-329-5p	23	2	23	1	23	1	intergenica	14	14q32.31	+	101,026,797	101,026,819	23
1372	356	hsa-miR-329-5p	23	2	23	1	23	1	intergenica	14	14q32.31	+	101,027,114	101,027,136	23
1373	357	hsa-miR-330-5p	22	1	22	1	22	1	intron	19	19q13.32	-	45,639,049	45,639,070	22
1374	358	hsa-miR-335-5p	23	1	23	1	23	1	intron	7	7q32.2	+	130,496,126	130,496,148	23
1375	359	hsa-miR-337-5p	21	1	21	1	21	1	intergenica	14	14q32.2	+	100,874,515	100,874,535	21
1376	360	hsa-miR-338-5p	22	1	22	1	22	1	intron	17	17q25.3	-	81,125,923	81,125,944	22
1377	361	hsa-miR-339-5p	21	5	21	1	23	1	intron	7	7p22.3	-	1,022,990	1,023,010	21
1378	361	hsa-miR-339-5p	21	5	22	1	22	1	intergenica	22	22q12.3	-	32,348,136	32,348,157	22
1379	361	hsa-miR-339-5p	21	5	22	1	22	1	intergenica	20	20p13	-	630.772	630.793	22
1380	361	hsa-miR-339-5p	21	5	21	2	22	1	intergenica	22	22q12.3	+	32,128,350	32,128,370	21
1381	361	hsa-miR-339-5p	21	5	20	1	22	0.955	intergenica	5	5q35.1	+	169,343,107	169,343,128	22
1382	362	hsa-miR-342-5p	21	1	21	1	21	1	intron	14	14q32.2	+	100,109,673	100,109,693	21
1383	363	hsa-miR-345-5p	22	1	22	1	22	1	intergenica	14	14q32.2	+	100,307,876	100,307,897	22
1384	364	hsa-miR-361-5p	22	1	22	1	22	1	intron	X	Xq21.2	-	85,903,681	85,903,702	22
1385	365	hsa-miR-363-5p	22	1	22	1	22	1	intergenica	X	Xq26.2	-	134,169,425	134,169,446	22
1386	366	hsa-miR-365a-5p	23	1	23	1	23	1	intergenica	16	16p13.12	+	14,309,300	14,309,322	23
1387	367	hsa-miR-367-5p	22	1	22	1	22	1	intron	4	4q25	-	112,647,915	112,647,936	22
1388	368	hsa-miR-371a-5p	20	1	20	1	20	1	intergenica	19	19q13.42	+	53,787,680	53,787,699	20
1389	369	hsa-miR-372-5p	23	1	23	1	23	1	intergenica	19	19q13.42	+	53,787,895	53,787,917	23
1390	370	hsa-miR-373-5p	22	1	22	1	22	1	intergenica	19	19q13.42	+	53,788,710	53,788,731	22
1391	371	hsa-miR-374a-5p	22	1	22	1	22	1	intergenica	X	Xq13.2	-	74,287,325	74,287,346	22
1392	372	hsa-miR-376a-5p	22	1	22	1	22	1	intergenica	14	14q32.31	+	101,040,788	101,040,809	22
1393	373	hsa-miR-376c-5p	21	1	21	1	21	1	intergenica	14	14q32.31	+	101,039,694	101,039,714	21
1394	374	hsa-miR-378a-5p	22	1	22	1	22	1	intron	5	5q32	+	149,732,829	149,732,850	22
1395	375	hsa-miR-379-5p	21	1	21	1	21	1	intergenica	14	14q32.31	+	101,022,071	101,022,091	21
1396	376	hsa-miR-411-5p	21	1	21	1	21	1	intergenica	14	14q32.31	+	101,023,340	101,023,360	21
1397	377	hsa-miR-424-5p	22	1	22	1	22	1	intergenica	X	Xq26.3	-	134,546,680	134,546,701	22
1398	378	hsa-miR-425-5p	23	1	23	1	23	1	intron	3	3p21.31	-	49,020,199	49,020,221	23
1399	379	hsa-miR-432-5p	23	1	23	1	23	1	Exon	14	14q32.2	+	100,884,496	100,884,518	23
1400	380	hsa-miR-433-5p	22	1	22	1	22	1	Exon	14	14q32.2	+	100,881,897	100,881,918	22
1401	381	hsa-miR-449b-5p	22	1	22	1	22	1	intron	5	5q11.2	-	55,170,706	55,170,727	22
1402	382	hsa-miR-450a-5p	22	1	22	1	22	1	intergenica	X	Xq26.3	-	134,540,393	134,540,414	22
1403	383	hsa-miR-455-5p	22	1	22	1	22	1	intron	9	9q32	+	114,209,449	114,209,470	22
1404	384	hsa-miR-483-5p	22	1	22	1	22	1	intron	11	11p15.5	-	2,134,181	2,134,202	22
1405	385	hsa-miR-485-5p	22	1	22	1	22	1	intergenica	14	14q32.31	+	101,055,427	101,055,448	22
1406	386	hsa-miR-486-5p	22	2	22	1	22	1	intron	8	8p11.21	-	41,660,484	41,660,505	22
1407	386	hsa-miR-486-5p	22	2	22	1	22	1	intron	8	8p11.21	+	41,660,444	41,660,465	22
1408	387	hsa-miR-487a-5p	22	1	22	1	22	1	intergenica	14	14q32.31	+	101,052,458	101,052,479	22
1409	388	hsa-miR-487b-5p	22	1	22	1	22	1	intergenica	14	14q32.31	+	101,046,469	101,046,490	22
1410	389	hsa-miR-491-5p	22	1	22	1	22	1	intron	9	9p21.3	+	20,716,120	20,716,141	22
1411	390	hsa-miR-494-5p	23	1	23	1	23	1	intergenica	14	14q32.31	+	101,029,648	101,029,670	23
1412	390	hsa-miR-495-5p	22	1	22	1	22	1	intergenica	14	14q32.31	+	101,033,768	101,033,789	22
1413	391	hsa-miR-497-5p	21	1	21	1	21	1	intergenica	17	17p13.1	-	7,017,979	7,018,000	22
1414	392	hsa-miR-500a-5p	23	2	23	1	23	1	intron	X	Xp11.23	+	50,008,443	50,008,463	21
1415	392	hsa-miR-500a-5p	23	2	23	1	23	1	intron	X	Xp11.23	+	50,010,681	50,010,703	23
1416	393	hsa-miR-501-5p	22	1	22	1	22	1	intron	X	Xp11.23	+	50,009,735	50,009,757	23
1417	394	hsa-miR-512-5p	23	2	23	1	23	1	intergenica	19	19q13.42	+	53,666,692	53,666,714	23
1418	394	hsa-miR-512-5p	23	2	23	1	23	1	intergenica	19	19q13.42	+	53,669,176	53,669,198	23
1419	395	hsa-miR-513c-5p	22	1	22	1	22	1	intergenica	X	Xq27.3	-	147,189,753	147,189,774	22
1420	396	hsa-miR-517-5p	22	3	22	1	22	1	intergenica	19	19q13.42	+	53,712,282	53,712,303	22
1421	396	hsa-miR-517-5p	22	3	22	1	22	1	intergenica	19	19q13.42	+	53,721,081	53,721,102	22
1422	396	hsa-miR-517-5p	22	3	22	1	22	1	intergenica	19	19q13.42	+	53,741,332	53,741,353	22
1423	397	hsa-miR-518a-5p	20	3	20	1	20	1	intergenica	19	19q13.42	+	53,731,019	53,731,038	20
1424	397	hsa-miR-518a-5p	20	3	20	1	20	1	intergenica	19	19q13.42	+	53,739,348	53,739,367	20
1425	397	hsa-miR-518a-5p	20	3	20	1	20	1	intergenica	19	19q13.42	+	53,754,031	53,754,050	20
1426	398	hsa-miR-518f-5p	22	6	22	1	22	1	intergenica	19	19q13.42	+	53,700,030	53,700,051	22
1427	398	hsa-miR-518f-5p	22	6	21	1	21	1	intergenica	19	19q13.42	+	53,706,266	53,706,286	21
1428	398	hsa-miR-518f-5p	22	6	21	1	21	1	intergenica	19	19q13.42	+	53,707,468	53,707,488	21
1429	398	hsa-miR-518f-5p	22	6	21	1	21	1	intergenica	19	19q13.42	+	53,726,928	53,726,948	21
1430	398	hsa-miR-518f-5p	22	6	21	1	21	1	intergenica	19	19q13.42	+	53,734,892	53,734,912	21
1431	398	hsa-miR-518f-5p	22	6	20	1	20	0.955	intergenica	5	5q13.3	+	74,012,595	74,012,614	20
1432	399	hsa-miR-522-5p	22	7	22	1	22	1	intergenica	19	19q13.42	+	53,686,484	53,686,505	22
1433	399	hsa-miR-522-5p	22	7	22	1	22	1	intergenica	19	19q13.42	+	53,695,225	53,695,246	22
1434	399	hsa-miR-522-5p	22	7	22	1	22	1	intergenica	19	19q13.42	+	53,698,400	53,698,421	22
1435	399	hsa-miR-522-5p	22	7	22	1	22	1	intergenica	19	19q13.42	+	53,729,853	53,729,874	22
1436	399	hsa-miR-522-5p	22	7	22	1	22	1	intergenica	19	19q13.42	+	53,751,226	53,751,247	22
1437	399	hsa-miR-522-5p	22	7	22	1	22	1	intergenica	19	19q13.42	+	53,752,411	53,752,432	22
1438	399	hsa-miR-522-5p	22	7	22	1	22	0.955	intergenica	19	19q13.42	+	53,702,750	53,702,771	22
1439	400	hsa-miR-523-5p	22	7	22	1	22	1	intergenica	19	19q13.42	+	53,686,484	53,686,505	22
1440	400	hsa-miR-523-5p	22	7	22	1	22	1	intergenica	19	19q13.42	+	53,695,225	53,695,246	22
1441	400	hsa-miR-523-5p	22	7	22	1	22	1	intergenica	19	19q13.42	+	53,698,400	53,698,421	22
1442	400	hsa-miR-523-5p	22	7	22	1	22	1	intergenica	19	19q13.42	+	53,729,853	53,729,874	22
1443	400	hsa-miR-523-5p	22	7	22	1	22	1	intergenica	19	19q13.42	+	53,751,226	53,751,247	22
1444	400	hsa-miR-523-5p	22	7	22	1	22	1	intergenica	19	19q13.42	+	53,752,411	53,752,432	22
1445	400	hsa-miR-523-5p	22	7	22	1	22	0.955	intergenica	19	19q13.42	+	53,702,750	53,702,771	22
1446	401	hsa-miR-525-5p	21	1	21	1	21	1	intergenica	19	19q13.42	+	53,697,547	53,697,568	21
1447	402	hsa-miR-539-5p	22	1	22	1	22	1	intergenica	14	14q32.31	+	101,047,329	101,047,350	22
1448	403	hsa-miR-542-5p	23	1	23	1	23	1	intergenica	X	Xq26.3	-	134,541,400	134,541,421	23
1449	404	hsa-miR-545-5p	22	6	22	1	22	1	intergenica	X	Xq13.2	-	74,287,164	74,287,185	22
1450	404	hsa-miR-545-5p	22	6	21	1	21	1	intron	17	17q12	+	33,621,332	33,621,353	21
1451	404	hsa-miR-545-5p	22	6	20	1	22	0.955	intergenica	3	3p12.3	-	76,375,429	76,375,450	22
1452	404	hsa-miR-545-5p	22	6	20	1	22	0.955	intergenica	14	14q31.2	-	83,894,260	83,894,281	22
1453	404	hsa-miR-545-5p	22	6	20	1	22	0.955	intron	5	5q22.1	+	111,480,546	111,480,567	22
1454	404	hsa-miR-545-5p	22	6	20	1	22	0.955	intron	2	2q32.2	+	189,057,173	189,057,194	22
1455	405	hsa-miR-548b-5p	22	1	22	1	22	1	intergenica	9	9q31.2	-	108,126,850	108,126,871	22
1456	405	hsa-miR-548b-5p	22	1	22	1	22	1	intron	8	8p22	-	13,304,196	13,304,217	22
1457	405	hsa-miR-548b-5p	22	1	22	1	22	1	intergenica	7	7q22.1	-	101,338,436	101,338,457	22
1458	405	hsa-miR-548b-5p	22	1	22	1	22	1	intergenica	21	21q22.12	-	35,964,710	35,964,731	22
1459	405	hsa-miR-548b-5p	22	1	22	1	22	1	intergenica	3	3q26.32	+	176,989,885	176,989,906	22
1460	405	hsa-miR-548b-5p	22	1	22	1	22	1	intron	17	17p12	+	15,960,230	15,960,251	22
1461	405	hsa-miR-548b-5p	22	1	22	1	22	1	intron	12	12q13.11	+	47,880,691	47,880,712	22
1462	405	hsa-miR-548b-5p	22	2	22	1	22	1	intergenica	11	11q14.1	+	82,227,920	82,227,941	22
1463	405	hsa-miR-548b-5p	22	2	22	1	22	1	intron	11	11p15.3	+	13,726,141	13,726,162	22
1464	405	hsa-miR-548b-5p	22	1	22	1	22	1	intron	1	1p31.1	+	77,041,387	77,041,408	22
1465	405	hsa-miR-548b-5p	22	1	21	1	21	1	intron	9	9q33.1	+	114,909,496	114,909,516	21
1466	405	hsa-miR-548b-5p	22	1	21	1	21	1	intergenica	8	8p23.3	+	551.361	551.381	21
1467	405	hsa-miR-548b-5p	22	1	21	1	21	1	intron	3	3p24.1	+	27,412,691	27,412,711	21
1468	405	hsa-miR-548b-5p	22	3	20	1	22	0.955	intron	19	19q13.43	-	55,843,780	55,843,801	22
1469	405	hsa-miR-548b-5p	22	3	20	1	22	0.955	intergenica	19	19q13.2	-	42,673,635	42,673,656	22
1470	405	hsa-miR-548b-5p	22	3	20	1	22	0.955	intergenica	19	19q13.11	-	34,831,301	34,831,322	22
1471	405	hsa-miR-548b-5p	22	3	20	1	22	0.955	intergenica	18	18q12.3	-	43,569,971	43,569,992	22
1472	405	hsa-miR-548b-5p	22	3	20	1	22	0.955	intergenica	18	18q12.3	-	41,337,951	41,337,972	22
1473	405	hsa-miR-548b-5p	22	3	20	1	22	0.955	intron	18	18q11.2	-	21,695,635	21,695,656	22
1474	405	hsa-miR-548b-5p	22	1	20	1	22	0.955	intron	17	17q23.2	-	61,034,251	61,034,272	22
1475	405	hsa-miR-548b-5p	22	2	20	1	20	1	intergenica	16	16q12.2	-	55,715,353	55,715,374	20
1476	405	hsa-miR-548b-5p	22	2	20	1	22	0.955	intergenica	16	16q12.1	-	48,651,386	48,651,407	22
1477	405	hsa-miR-548b-5p	22	2	20	1	22	0.955	intergenica	15	15q21.1	-	47,951,780	47,951,801	22
1478	405	hsa-miR-548b-5p	22	2	20	1	22	0.955	intergenica	15	15q21.1	-	48,044,756	48,044,777	22
1479	405	hsa-miR-548b-5p	22	3	20	1	22	0.955	intergenica	13	13q21.1	-	54,899,016	54,899,037	22
1480	405	hsa-miR-548b-5p	22	3	20	1	22	0.955	intron	13	13q14.2	-	48,992,840	48,992,861	22
1481	405	hsa-miR-548b-5p	22	3	20	1	22	0.955	intron	13	13q14.2	-	49,412,380	49,412,401	22
1482	405	hsa-miR-548b-5p	22	2	20	1	22	0.955	intergenica	12	12q24.12	-	111,839,611	111,839,632	22
1483	405	hsa-miR-548b-5p	22	2	20	1	22	0.955	intergenica	12	12q12	-	43,291,540	43,291,561	22
1484	405	hsa-miR-548b-5p	22	3	20	1	22	0.955	intergenica	11	11q24.3	-	129,336,600	129,336,621	22
1485	405	hsa-miR-548b-5p	22	3	20	1	22	0.955	intron	11	11p13	-	57,495,161	57,495,182	22
1486	405	hsa-miR-548b-5p	22	3	20	1	22	0.955	intergenica	11	11p13	-	35,874,495	35,874,516	22
1487	405	hsa-miR-548b-5p	22	7	20	1	22	0.955	intergenica	10	10q26.13	-	123,347,830	123,347,851	22
1488	405	hsa-miR-548b-5p	22	7	20	1	22	0.955	intergenica	10	10q23.31	-	90,382,760	90,382,781	22
1489	405	hsa-miR-548b-5p	22	7	20	1	22	0.955	intron	10	10q23.31	-	89,233,896	89,233,917	22
1490	405	hsa-miR-548b-5p	22	7	20	1	22	0.955	intergenica	10	10q23.1	-	83,835,570	83,835,591	22
1491	405	hsa-miR-548b-5p	22	7	20	1	22	0.955	intergenica	10	10p11.21	-	35,817,640	35,817,661	22
1492	405	hsa-miR-548b-5p	22	7	20	1	22	0.955	intergenica	10	10p11.22	-	33,804,561	33,804,582	22
1493	405	hsa-miR-548b-5p	22	7	20	1	22	0.955	intron	10	10p15.1	-	6,525,455	6,525,476	22
1494	405	hsa-miR-548b-5p	22	4	20	1	22	0.955	intergenica	1	1q41	-	219,108,075	219,108,096	22
1495	405	hsa-miR-548b-5p	22	4	20	1	22	0.955	intergenica	1	1p21.3	-	94,971,066	94,971,087	22
1496	405	hsa-miR-548b-5p	22	4	20	1	22	0.955	intergenica	1	1p32.1	-	59,948,581	59,948,602	22
1497	405	hsa-miR-548b-5p	22	4	20	1	22	0.955	intergenica	1	1p34.3	-	34,778,611	34,778,632	22
1498	405	hsa-miR-548b-5p	22	1	20	1	22	0.955	intergenica	2	2p25.3	+	791.397	791.418	22
1499	405	hsa-miR-548b-5p	22	3	20	1	22	0.955	intron	19	19q13.13	+	38,053,895	38,053,916	22
1500	405	hsa-miR-548b-5p	22	3	20	1	22	0.955	intron	19	19p13.13	+	13,434,375	13,434,396	22
1501	405	hsa-miR-548b-5p	22	3	20	1	22	0.955	intergenica	19	19p13.2	+	8,645,920	8,645,941	22
1502	405	hsa-miR-548b-5p	22	2	20	1	22	0.955	intron	18	18q21.33	+	62,056,030	62,056,051	22
1503	405	hsa-miR-548b-5p	22	2	20	1	22	0.955	intron	18	18q12.1	+	33,324,015	33,324,036	22
1504	405	hsa-miR-548b-5p	22	1	20	1	22	0.955	intron	17	17q23.3	+	63,191,300	63,191,321	22
1505	405	hsa-miR-548b-5p	22	3	20	1	22	0.955	intergenica	15	15q26.2	+	95,696,365	95,696,386	22
1506	405	hsa-miR-548b-5p	22	3	20	1	22	0.955	intergenica	15	15q14	+	37,615,421	37,615,442	22
1507	405	hsa-miR-548b-5p	22	3	20	1	22	0.955	intron	15	15q12	+	26,610,191	26,610,212	22
1508	405	hsa-miR-548b-5p	22	4	20	1	22	0.955	intergenica	14	14q23.1	+	59,436,980	59,437,001	22
1509	405	hsa-miR-548b-5p	22	4	20	1	22	0.955	intergenica	14	14q21.1	+	41,369,930	41,369,951	22
1510	405	hsa-miR-548b-5p	22	4	20	1	22	0.955	intergenica	14	14q12	+	26,927,675	26,927,696	22
1511	405	hsa-miR-548b-5p	22	4	20	1	22	0.955	intergenica	14	14q12	+	26,172,181	26,172,202	22
1512	405	hsa-miR-548b-5p	22	5	20	1	20	1	intron	13	13q34	+	111,244,746	111,244,767	20
1513	405	hsa-miR-548b-5p	22	5	20	1	20	0.955	intergenica	13	13q33.3	+	107,063,721	107,063,742	20
1514	405	hsa-miR-548b-5p	22	5	20	1	20	0.955	intergenica	13	13q31.1	+	83,948,996	83,949,017	20
1515	405	hsa-miR-548b-5p	22	5	20	1	20	0.955	intergenica	13	13q14.11	+	42,763,350	42,763,371	20
1516	405	hsa-miR-548b-5p	22	5	20	1	20	0.955	intron	13	13q13.1	+	33,336,900	33,336,921	20
1517	405	hsa-miR-548b-5p	22	5	20	1	20	0.955	intergenica	12	12q24.32	+	127,047,166	127,047,187	20
1518	405	hsa-miR-548b-5p	22	5	20	1	20	0.955	intron	12	12q23.1	+	95,900,061	95,900,082	20
1519	405	hsa-miR-548b-5p	22	5	20	1	20	0.955	intergenica	12	12q21.31	+	84,145,366	84,145,387	20
1520	405	hsa-miR-548b-5p	22	5	20	1	20	0.955	intergenica	12	12q14.2	+	63,120,350	63,120,371	20
1521	405	hsa-miR-548b-5p	22	5	20	1	20	0.955	Exon	12	12p11.1	+	34,027,291	34,027,312	20
1522	405	hsa-miR-548b-5p	22	3	20	1	20	0.955	intergenica	11	11q24.2	+	124,949,147	124,949,168	20
1523	405	hsa-miR-548b-5p	22	3	20	1	20	0.955	intergenica	11	11q22.1	+	97,885,251	97,885,272	20
1524	405	hsa-miR-548b-5p	22	3	20	1	20	0.955	intron	11	11p15.4	+	7,056,825	7,056,846	20
1525	405	hsa-miR-548b-5p	22	7	20	1	20	0.955	intergenica	10	10q26.11	+	119,020,455	119,020,476	20
1526	405	hsa-miR-548b-5p	22	7	20	1	20	0.955	intergenica	10	10q25.2	+	111,958,731	111,958,752	20
1527	405	hsa-miR-548b-5p	22	7	20	1	20	0.955	intron	10	10q22.2	+	74,979,006	74,979,027	20
1528	405	hsa-miR-548b-5p	22	7	20	1	20	0.955	intergenica	10	10q21.2	+	61,470,531	61,470,552	20
1529	405	hsa-miR-548b-5p	22	7	20	1	20	0.955	intergenica	10	10p11.22	+	33,477,690	33,477,711	20
1530	405	hsa-miR-548b-5p	22	7	20	1	20	0.955	intron	10	10p12.31	+	19,305,121	19,305,142	20
1531	405	hsa-miR-548b-5p	22	7	20	1	20	0.955	intergenica	10	10p14	+	7,074,286	7,074,307	20
1532	405	hsa-miR-548b-5p	22	10	20	1	20	0.955	intergenica	1	1q42.12	+	225,806,566	225,806,587	20
1533	405	hsa-miR-548b-5p	22	10	20	1	20	0.955	intergenica	1	1q23.3	+	162,612,431	162,612,452	20
1534	405	hsa-miR-548b-5p	22	10	20	1	20	0.955	intron	1	1p12	+	117,941,421	117,941,442	20
1535	405	hsa-miR-548b-5p	22	10	20	1	20	0.955	intergenica	1	1p13.2	+	111,400,646	111,400,667	20
1536	405	hsa-miR-548b-5p	22	10	20	1	20	0.955	intergenica	1	1p31.1	+	83,793,915	83,793,936	20
1537	405	hsa-miR-548b-5p	22	10	20	1	20	0.955	intergenica	1	1p31.1	+	80,026,496	80,026,517	20
1538	405	hsa-miR-548b-5p	22	10	20	1	20	0.955	Exon	1	1p32.3	+	54,098,311	54,098,332	20
1539	405	hsa-miR-548b-5p	22	10	20	1	20	0.955	intron	1	1p35.1	+	34,175,880	34,175,901	20
1540	405	hsa-miR-548b-5p	22	10	20	1	20	0.955	intron	1	1p35.2	+	31,210,266	31,210,287	20
1541	405	hsa-miR-548b-5p	22	10	20	1	20	0.955	intergenica	1	1p36.21	+	13,693,010	13,693,031	20
1542	406	hsa-miR-548c-5p	22	1	22	1	22	1	intergenica	Y	Yq11.21	-	11,931,416	11,931,437	22
1543	406	hsa-miR-548c-5p	22	5	22	1	22	1	intergenica	X	Xq28	-	150,267,001	150,267,022	22
1544	406	hsa-miR-548c-5p	22	5	22	1	22	1	intergenica	X	Xq28	-	149,312,281	149,312,302	22
1545	406	hsa-miR-548c-5p	22	5	22	1	22	1	intron	X	Xq24	-	118,647,455	118,647,476	22
1546	406	hsa-miR-548c-5p	22	5	22	1	22	1	intron	X	Xp11.4	-	38,199,011	38,199,032	22
1547	406	hsa-miR-548c-5p	22	5	22	1	22	1	intron	X	Xp22.2	-	16,627,055	16,627,076	22
1548	406	hsa-miR-548c-5p	22	4	22	1	22	1	intergenica	8	8q23.1	-	106,914,096	106,914,117	22
1549	406	hsa-miR-548c-5p	22	4	22	1	22	1	intergenica	8	8q22.1	-	95,719,856	95,719,877	22
1550	406	hsa-miR-548c-5p	22	4	22	1	22	1	intron	8	8q12.1	-	55,937,320	55,937,341	22
1551	406	hsa-miR-548c-5p	22	4	22	1	22	1	intergenica	8	8p12	-	30,250,670	30,250,691	22
1552	406	hsa-miR-548c-5p	22	5	22	1	22	1	intergenica	7	7q21.3	-	94,446,926	94,446,947	22
1553	406	hsa-miR-548c-5p	22	5	22	1	22	1	intron	7	7q11.22	-	72,316,351	72,316,372	22
1554	406	hsa-miR-548c-5p	22	5	22	1	22	1	intergenica	7	7q11.21	-	63,279,745	63,279,766	22
1555	406	hsa-miR-548c-5p	22	5	22	1	22	1	intergenica	7	7p14.1	-	37,732,286	37,732,307	22
1556	406	hsa-miR-548c-5p	22	5	22	1	22	1	intron	7	7p15.1	-	28,392,470	28,392,491	22
1557	406	hsa-miR-548c-5p	22	5	22	1	22	1	intergenica	6	6q22.33	-	129,745,091	129,745,112	22
1558	406	hsa-miR-548c-5p	22	5	22	1	22	1	intergenica	6	6q22.1	-	114,277,435	114,277,456	22
1559	406	hsa-miR-548c-5p	22	5	22	1	22	1	intergenica	6	6q15	-	92,163,336	92,163,357	22
1560	406	hsa-miR-548c-5p	22	5	22	1	22	1	intergenica	6	6p21.1	-	45,624,415	45,624,436	22
1561	406	hsa-miR-548c-5p	22	5	22	1	22	1	intergenica	6	6p25.1	-	6,473,095	6,473,116	22
1562	406	hsa-miR-548c-5p	22	7	22	1	22	1	intergenica	5	5q21.1	-	101,458,780	101,458,801	22
1563	406	hsa-miR-548c-5p	22	7	22	1	22	1	intergenica	5	5q14.1	-	77,917,251	77,917,272	22
1564	406	hsa-miR-548c-5p	22	7	22	1	22	1	intron	5	5q12.1	-	60,407,771	60,407,792	22
1565	406	hsa-miR-548c-5p	22	7	22	1	22	1	intergenica	5	5p14.1	-	27,986,250	27,986,271	22
1566	406	hsa-miR-548c-5p	22	7	22	1	22	1	intergenica	5	5p14.3	-	22,989,125	22,989,146	22
1567	406	hsa-miR-548c-5p	22	7	22	1	22	1	intron	5	5p15.2	-	11,615,241	11,615,262	22
1568	406	hsa-miR-548c-5p	22	7	22	1	22	1	intergenica	5	5p15.32	-	6,154,416	6,154,437	22
1569	406	hsa-miR-548c-5p	22	8	22	1	22	1	intergenica	4	4q32.2	-	163,523,351	163,523,372	22
1570	406	hsa-miR-548c-5p	22	8	22	1	22	1	intron	4	4q32.1	-	158,805,110	158,805,131	22
1571	406	hsa-miR-548c-5p	22	8	22	1	22	1	intergenica	4	4q28.3	-	133,582,406	133,582,427	22
1572	406	hsa-miR-548c-5p	22	8	22	1	22	1	intergenica	4	4q25	-	110,853,426	110,853,447	22
1573	406	hsa-miR-548c-5p	22	8	22	1	22	1	intergenica	4	4q24	-	102,191,865	102,191,886	22
1574	406	hsa-miR-548c-5p	22	8	22	1	22	1	intron	4	4p14	-	40,556,546	40,556,567	22
1575	406	hsa-miR-548c-5p	22	8	22	1	22	1	intergenica	4	4q15.1	-	33,430,900	33,430,921	22
1576	406	hsa-miR-548c-5p	22	8	22	1	22	1	intron	4	4p16.1	-	8,218,501	8,218,522	22
1577	406	hsa-miR-548c-5p	22	2	22	1	22	1	intron	3	3q22.1	-	131,188,361	131,188,382	22
1578	406	hsa-miR-548c-5p	22	2	22	1	22	1	intergenica	3	3q13.11	-	103,205,621	103,205,642	22
1579	406	hsa-miR-548c-5p	22	2	22	1	22	1	intergenica	22	22q13.33	-	49,129,805	49,129,826	22
1580	406	hsa-miR-548c-5p	22	2	22	1	22	1	intron	22	22q11.23	-	24,237,066	24,237,087	22
1581	406	hsa-miR-548c-5p	22	1	22	1	22	1	intergenica	21	21q21.1	-	19,650,250	19,650,271	22
1582	406	hsa-miR-548c-5p	22	6	22	1	22	1	intergenica	2	2q24.3	-	168,395,930	168,395,951	22
1583	406	hsa-miR-548c-5p	22	6	22	1	22	1	intergenica	2	2p11.2	-	88,462,815	88,462,836	22
1584	406	hsa-miR-548c-5p	22	6	22	1	22	1	intergenica	2	2p11.2	-	84,374,051	84,374,072	22
1585	406	hsa-miR-548c-5p	22	6	22	1	22	1	intron	2	2p16.3	-	50,980,281	50,980,302	22
1586	406	hsa-miR-548c-5p	22	6	22	1	22	1	intergenica	2	2p22.3	-	34,403,720	34,403,741	22
1587	406	hsa-miR-548c-5p	22	6	22	1	22	1	intergenica	2	2p24.3	-	12,968,556	12,968,577	22
1588	406	hsa-miR-548c-5p	22	1	22	1	22	1	intron	19	19q13.11	-	32,477,326	32,477,347	22
1589	406	hsa-miR-548c-5p	22	1	22	1	22	1	intron	18	18q21.33	-	62,056,070	62,056,091	22
1590	406	hsa-miR-548c-5p	22	2	22	1	22	1	intergenica	17	17q25.1	-	73,315,846	73,315,867	22
1591	406	hsa-miR-548c-5p	22	2	22	1	22	1	intergenica	17	17p12	-	14,759,266	14,759,287	22
1592	406	hsa-miR-548c-5p	22	3	22	1	22	1	intron	16	16q22.1	-	68,055,840	68,055,861	22
1593	406	hsa-miR-548c-5p	22	3	22	1	22	1	intergenica	16	16p11.2	-	33,643,771	33,643,792	22
1594	406	hsa-miR-548c-5p	22	3	22	1	22	1	intergenica	16	16p13.2	-	7,899,386	7,899,407	22
1595	406	hsa-miR-548c-5p	22	3	22	1	22	1	intergenica	15	15q26.1	-	93,286,286	93,286,307	22
1596	406	hsa-miR-548c-5p	22	3	22	1	22	1	intron	15	15q22.2	-	62,786,855	62,786,876	22
1597	406	hsa-miR-548c-5p	22	3	22	1	22	1	intron	15	15q21.2	-	50,601,811	50,601,832	22
1598	406	hsa-miR-548c-5p	22	2	22	1	22	1	intron	14	14q32.2	-	100,413,730	100,413,751	22
1599	406	hsa-miR-548c-5p	22	2	22	1	22	1	intergenica	14	14q23.1	-	59,037,805	59,037,826	22
1600	406	hsa-miR-548c-5p	22	3	22	1	22	1	intergenica	13	13q31.2	-	88,187,885	88,187,906	22
1601	406	hsa-miR-548c-5p	22	3	22	1	22	1	intergenica	13	13q21.2	-	59,501,190	59,501,211	22
1602	406	hsa-miR-548c-5p	22	3	22	1	22	1	intergenica	13	13q14.3	-	53,367,921	53,367,942	22
1603	406	hsa-miR-548c-5p	22	3	22	1	22	1	intergenica	12	12q24.31	-	124,584,666	124,584,687	22
1604	406	hsa-miR-548c-5p	22	3	22	1	22	1	intron	12	12q24.31	-	122,808,311	122,808,332	22
1605	406	hsa-miR-548c-5p	22	3	22	1	22	1	intergenica	12	12p11.22	-	28,890,641	28,890,662	22
1606	406	hsa-miR-548c-5p	22	4	22	1	22	1	intergenica	11	11q12.1	-	59,963,825	59,963,846	22
1607	406	hsa-miR-548c-5p	22	4	22	1	22	1	intergenica	11	11p14.1	-	30,285,020	30,285,041	22
1608	406	hsa-miR-548c-5p	22	4	22	1	22	1	intergenica	11	11p14.1	-	30,383,411	30,383,432	22
1609	406	hsa-miR-548c-5p	22	4	22	1	22	1	intergenica	11	11p14.1	-	28,018,715	28,018,736	22
1610	406	hsa-miR-548c-5p	22	3	22	1	22	1	intergenica	10	10q22.3	-	78,750,661	78,750,682	22
1611	406	hsa-miR-548c-5p	22	3	22	1	22	1	intergenica	10	10q11.22	-	47,460,400	47,460,421	22
1612	406	hsa-miR-548c-5p	22	3	22	1	22	1	intergenica	10	10p11.22	-	31,266,531	31,266,552	22
1613	406	hsa-miR-548c-5p	22	9	22	1	22	1	intergenica	1	1q44	-	247,913,951	247,913,972	22
1614	406	hsa-miR-548c-5p	22	9	22	1	22	1	intron	1	1q25.1	-	174,417,085	174,417,106	22
1615	406	hsa-miR-548c-5p	22	9	22	1	22	1	intergenica	1	1p21.1	-	104,025,731	104,025,752	22
1616	406	hsa-miR-548c-5p	22	9	22	1	22	1	intergenica	1	1p31.3	-	62,877,763	62,877,784	22
1617	406	hsa-miR-548c-5p	22	9	22	1	22	1	intron	1	1p34.3	-	35,454,067	35,454,088	22
1618	406	hsa-miR-548c-5p	22	9	22	1	22	1	intron	1	1p35.1	-	34,175,914	34,175,935	22
1619	406	hsa-miR-548c-5p	22	9	22	1	22	1	intergenica	1	1p36.12	-	23,498,086	23,498,107	22
1620	406	hsa-miR-548c-5p	22	9	22	1	22	1	intron	1	1p36.13	-	16,280,505	16,280,526	22
1621	406	hsa-miR-548c-5p	22	9	22	1	22	1	intergenica	1	1p36.31	-	5,815,921	5,815,942	22
1622	406	hsa-miR-548c-5p	22	3	22	1	22	1	intergenica	8	8p12	+	33,195,851	33,195,872	22
1623	406	hsa-miR-548c-5p	22	3	22	1	22	1	intergenica	8	8p12	+	29,988,671	29,988,692	22
1624	406	hsa-miR-548c-5p	22	3	22	1	22	1	intron	8	8p22	+	17,303,960	17,303,981	22
1625	406	hsa-miR-548c-5p	22	11	22	1	22	1	intron	7	7q36.1	+	152,171,096	152,171,117	22
1626	406	hsa-miR-548c-5p	22	11	22	1	22	1	intergenica	7	7q33	+	134,387,021	134,387,042	22
1627	406	hsa-miR-548c-5p	22	11	22	1	22	1	intron	7	7q32.1	+	128,906,791	128,906,812	22
1628	406	hsa-miR-548c-5p	22	11	22	1	22	1	intergenica	7	7q31.33	+	126,166,850	126,166,871	22
1629	406	hsa-miR-548c-5p	22	11	22	1	22	1	intron	7	7q22.1	+	102,137,316	102,137,337	22
1630	406	hsa-miR-548c-5p	22	11	22	1	22	1	intron	7	7q22.1	+	99,713,076	99,713,097	22
1631	406	hsa-miR-548c-5p	22	11	22	1	22	1	intron	7	7q21.11	+	82,290,091	82,290,112	22
1632	406	hsa-miR-548c-5p	22	11	22	1	22	1	intergenica	7	7q11.21	+	63,466,641	63,466,662	22
1633	406	hsa-miR-548c-5p	22	11	22	1	22	1	intergenica	7	7p11.2	+	56,744,465	56,744,486	22
1634	406	hsa-miR-548c-5p	22	11	22	1	22	1	intergenica	7	7p14.1	+	37,559,821	37,559,842	22
1635	406	hsa-miR-548c-5p	22	11	22	1	22	1	intron	7	7p21.2	+	14,775,435	14,775,456	22
1636	406	hsa-miR-548c-5p	22	6	22	1	22	1	intergenica	6	6q25.3	+	155,762,836	155,762,857	22
1637	406	hsa-miR-548c-5p	22	6	22	1	22	1	intergenica	6	6q22.33	+	129,747,750	129,747,771	22
1638	406	hsa-miR-548c-5p	22	6	22	1	22	1	intergenica	6	6q22.1	+	117,842,655	117,842,676	22
1639	406	hsa-miR-548c-5p	22	6	22	1	22	1	intergenica	6	6p12.3	+	51,549,041	51,549,062	22
1640	406	hsa-miR-548c-5p	22	6	22	1	22	1	intergenica	6	6p22.3	+	24,744,375	24,744,396	22
1641	406	hsa-miR-548c-5p	22	6	22	1	22	1	intergenica	6	6p25.2	+	3,768,705	3,768,726	22
1642	406	hsa-miR-548c-5p	22	7	22	1	22	1	intron	5	5q33.1	+	151,132,886	151,132,907	22
1643	406	hsa-miR-548c-5p	22	7	22	1	22	1	intergenica	5	5q31.2	+	138,219,706	138,219,727	22
1644	406	hsa-miR-548c-5p	22	7	22	1	22	1	intron	5	5q21.3	+	107,431,325	107,431,346	22
1645	406	hsa-miR-548c-5p	22	7	22	1	22	1	intergenica	5	5q21.1	+	101,458,746	101,458,767	22
1646	406	hsa-miR-548c-5p	22	7	22	1	22	1	intergenica	5	5q13.3	+	75,860,326	75,860,347	22
1647	406	hsa-miR-548c-5p	22	7	22	1	22	1	intergenica	5	5q12.1	+	62,236,406	62,236,427	22
1648	406	hsa-miR-548c-5p	22	7	22	1	22	1	intron	5	5p13.1	+	38,974,971	38,974,992	22
1649	406	hsa-miR-548c-5p	22	4	22	1	22	1	intron	4	4q31.1	+	152,900,980	152,901,001	22
1650	406	hsa-miR-548c-5p	22	4	22	1	22	1	intron	4	4q31.21	+	144,670,500	144,670,521	22
1651	406	hsa-miR-548c-5p	22	4	22	1	22	1	intergenica	4	4p15.31	+	19,154,461	19,154,482	22
1652	406	hsa-miR-548c-5p	22	4	22	1	22	1	intergenica	4	4p15.33	+	13,112,221	13,112,242	22
1653	406	hsa-miR-548c-5p	22	12	22	1	22	1	intron	3	3q29	+	195,399,040	195,399,061	22
1654	406	hsa-miR-548c-5p	22	12	22	1	22	1	intergenica	3	3q26.1	+	164,396,501	164,396,522	22
1655	406	hsa-miR-548c-5p	22	12	22	1	22	1	intergenica	3	3q25.1	+	151,961,376	151,961,397	22
1656	406	hsa-miR-548c-5p	22	12	22	1	22	1	intergenica	3	3q24	+	146,800,670	146,800,691	22
1657	406	hsa-miR-548c-5p	22	12	22	1	22	1	intergenica	3	3q21.3	+	127,511,176	127,511,197	22
1658	406	hsa-miR-548c-5p	22	12	22	1	22	1	intron	3	3q21.3	+	127,664,721	127,664,742	22
1659	406	hsa-miR-548c-5p	22	12	22	1	22	1	intergenica	3	3q13.12	+	107,365,210	107,365,231	22
1660	406	hsa-miR-548c-5p	22	12	22	1	22	1	intergenica	3	3p14.1	+	67,680,996	67,681,017	22
1661	406	hsa-miR-548c-5p	22	12	22	1	22	1	intron	3	3p14.2	+	63,335,035	63,335,056	22
1662	406	hsa-miR-548c-5p	22	12	22	1	22	1	intergenica	3	3p21.1	+	53,209,975	53,209,996	22
1663	406	hsa-miR-548c-5p	22	12	22	1	22	1	intergenica	3	3p22.1	+	41,122,771	41,122,792	22
1664	406	hsa-miR-548c-5p	22	12	22	1	22	1	intergenica	3	3p24.3	+	20,484,325	20,484,346	22
1665	406	hsa-miR-548c-5p	22	1	22	1	22	1	intergenica	22	22q12.1	+	27,833,046	27,833,067	22
1666	406	hsa-miR-548c-5p	22	1	22	1	22	1	intergenica	21	21q21.1	+	17,891,726	17,891,747	22
1667	406	hsa-miR-548c-5p	22	2	22	1	22	1	intergenica	20	20q13.32	+	59,135,800	59,135,821	22
1668	406	hsa-miR-548c-5p	22	2	22	1	22	1	intron	20	20q12	+	42,228,146	42,228,167	22
1669	406	hsa-miR-548c-5p	22	15	22	1	22	1	intergenica	2	2q37.3	+	236,880,726	236,880,747	22
1670	406	hsa-miR-548c-5p	22	15	22	1	22	1	intergenica	2	2q35	+	215,878,850	215,878,871	22
1671	406	hsa-miR-548c-5p	22	15	22	1	22	1	intron	2	2q31.3	+	179,723,471	179,723,492	22
1672	406	hsa-miR-548c-5p	22	15	22	1	22	1	intergenica	2	2q31.1	+	175,330,396	175,330,417	22
1673	406	hsa-miR-548c-5p	22	15	22	1	22	1	intron	2	2q31.1	+	171,033,695	171,033,716	22
1674	406	hsa-miR-548c-5p	22	15	22	1	22	1	intron	2	2q31.1	+	168,904,091	168,904,112	22
1675	406	hsa-miR-548c-5p	22	15	22	1	22	1	intergenica	2	2q24.3	+	167,902,045	167,902,066	22
1676	406	hsa-miR-548c-5p	22	15	22	1	22	1	intergenica	2	2q23.3	+	150,267,116	150,267,137	22
1677	406	hsa-miR-548c-5p	22	15	22	1	22	1	intergenica	2	2q22.3	+	147,134,371	147,134,392	22
1678	406	hsa-miR-548c-5p	22	15	22	1	22	1	intergenica	2	2q22.1	+	137,900,901	137,900,922	22
1679	406	hsa-miR-548c-5p	22	15	22	1	22	1	intron	2	2p13.2	+	72,824,410	72,824,431	22
1680	406	hsa-miR-548c-5p	22	15	22	1	22	1	intron	2	2p13.3	+	69,162,931	69,162,952	22
1681	406	hsa-miR-548c-5p	22	15	22	1	22	1	intergenica	2	2p14	+	68,273,126	68,273,147	22
1682	406	hsa-miR-548c-5p	22	15	22	1	22	1	intergenica	2	2p21	+	42,865,480	42,865,501	22
1683	406	hsa-miR-548c-5p	22	15	22	1	22	1	intergenica	2	2p24.3	+	13,495,531	13,495,552	22
1684	406	hsa-miR-548c-5p	22	1	22	1	22	1	intron	19	19q13.42	+	53,546,181	53,546,202	22
1685	406	hsa-miR-548c-5p	22	5	22	1	22	1	intergenica	18	18q22.3	+	71,826,990	71,827,011	22
1686	406	hsa-miR-548c-5p	22	5	22	1	22	1	intergenica	18	18q22.1	+	66,425,465	66,425,486	22
1687	406	hsa-miR-548c-5p	22	5	22	1	22	1	intergenica	18	18q22.1	+	64,884,940	64,884,961	22
1688	406	hsa-miR-548c-5p	22	5	22	1	22	1	intergenica	18	18q21.1	+	46,073,055	46,073,076	22
1689	406	hsa-miR-548c-5p	22	5	22	1	22	1	intergenica	18	18p11.32	+	851.165	851.186	22
1690	406	hsa-miR-548c-5p	22	1	22	1	22	1	intron	17	17q24.1	+	65,729,410	65,729,431	22
1691	406	hsa-miR-548c-5p	22	5	22	1	22	1	intergenica	16	16q23.3	+	82,118,946	82,118,967	22
1692	406	hsa-miR-548c-5p	22	5	22	1	22	1	intron	16	16q22.1	+	68,055,806	68,055,827	22
1693	406	hsa-miR-548c-5p	22	5	22	1	22	1	intergenica	16	16q12.1	+	52,255,480	52,255,501	22
1694	406	hsa-miR-548c-5p	22	5	22	1	22	1	intron	16	16p12.2	+	24,020,351	24,020,372	22
1695	406	hsa-miR-548c-5p	22	5	22	1	22	1	intron	16	16p12.2	+	21,711,221	21,711,242	22
1696	406	hsa-miR-548c-5p	22	1	22	1	22	1	intron	15	15q21.1	+	47,242,220	47,242,241	22
1697	406	hsa-miR-548c-5p	22	3	22	1	22	1	intron	14	14q23.3	+	66,937,796	66,937,817	22
1698	406	hsa-miR-548c-5p	22	3	22	1	22	1	intergenica	14	14q22.3	+	56,075,495	56,075,516	22
1699	406	hsa-miR-548c-5p	22	3	22	1	22	1	intergenica	14	14q12	+	27,990,040	27,990,061	22
1700	406	hsa-miR-548c-5p	22	2	22	1	22	1	intron	13	13q32.3	+	99,315,926	99,315,947	22
1701	406	hsa-miR-548c-5p	22	2	22	1	22	1	intron	13	13q14.13	+	46,091,260	46,091,281	22
1702	406	hsa-miR-548c-5p	22	4	22	1	22	1	intergenica	12	12q14.1	+	60,472,506	60,472,527	22
1703	406	hsa-miR-548c-5p	22	4	22	1	22	1	intergenica	12	12p11.22	+	2,912,080	2,912,101	22
1704	406	hsa-miR-548c-5p	22	4	22	1	22	1	intron	12	12p11.23	+	27,542,426	27,542,447	22
1705	406	hsa-miR-548c-5p	22	4	22	1	22	1	intergenica	12	12p13.2	+	10,114,865	10,114,886	22
1706	406	hsa-miR-548c-5p	22	6	22	1	22	1	intron	11	11q23.3	+	116,951,471	116,951,492	22
1707	406	hsa-miR-548c-5p	22	6	22	1	22	1	intergenica	11	11q22.1	+	97,912,820	97,912,841	22
1708	406	hsa-miR-548c-5p	22	6	22	1	22	1	intergenica	11	11q13.3	+	69,350,215	69,350,236	22
1709	406	hsa-miR-548c-5p	22	6	22	1	22	1	intergenica	11	11q12.3	+	62,070,685	62,070,706	22
1710	406	hsa-miR-548c-5p	22	6	22	1	22	1	intron	11	11p12	+	40,361,491	40,361,512	22
1711	406	hsa-miR-548c-5p	22	6	22	1	22	1	intergenica	11	11p12	+	37,772,741	37,772,762	22
1712	406	hsa-miR-548c-5p	22	1	22	1	22	1	intergenica	10	10p11.22	+	33,519,331	33,519,352	22
1713	406	hsa-miR-548c-5p	22	3	22	1	22	1	intergenica	1	1q42.3	+	234,971,795	234,971,816	22
1714	406	hsa-miR-548c-5p	22	3	22	1	22	1	intergenica	1	1q31.1	+	188,147,420	188,147,441	22
1715	406	hsa-miR-548c-5p	22	3	22	1	22	1	intron	1	1p34.2	+	41,759,155	41,759,176	22
1716	406	hsa-miR-548c-5p	22	2	21	1	21	1	intergenica	X	Xq13.1	-	71,625,821	71,625,841	21
1717	406	hsa-miR-548c-5p	22	2	21	1	21	1	intergenica	X	Xp21.1	-	36,577,456	36,577,476	21
1718	406	hsa-miR-548c-5p	22	1	21	1	21	1	intergenica	8	8q22.1	-	92,752,031	92,752,051	21
1719	406	hsa-miR-548c-5p	22	1	21	1	21	1	intergenica	16	16q13	-	57,285,791	57,285,811	21
1720	406	hsa-miR-548c-5p	22	1	21	1	21	1	intergenica	12	12q24.31	-	125,256,721	125,256,741	21
1721	406	hsa-miR-548c-5p	22	5	21	1	21	1	intergenica	1	1p21.3	-	95,942,643	95,942,663	21
1722	406	hsa-miR-548c-5p	22	5	21	1	21	1	intergenica	1	1p22.1	-	93,322,463	93,322,483	21
1723	406	hsa-miR-548c-5p	22	5	21	1	21	1	intergenica	1	1p22.2	-	91,145,175	91,145,195	21
1724	406	hsa-miR-548c-5p	22	5	21	1	21	1	intron	1	1p34.2	-	40,280,899	40,280,919	21
1725	406	hsa-miR-548c-5p	22	5	21	1	21	1	intergenica	1	1p34.3	-	38,707,784	38,707,804	21
1726	406	hsa-miR-548c-5p	22	1	21	1	21	1	intron	6	6q25.1	+	151,550,986	151,551,006	21
1727	406	hsa-miR-548c-5p	22	1	21	1	21	1	intergenica	5	5p14.1	+	24,864,426	24,864,446	21
1728	406	hsa-miR-548c-5p	22	1	21	1	21	1	intergenica	4	4p12	+	45,098,751	45,098,771	21
1729	406	hsa-miR-548c-5p	22	1	21	1	21	1	intergenica	3	3p14.1	+	66,854,956	66,854,976	21
1730	406	hsa-miR-548c-5p	22	1	21	1	21	1	intergenica	16	16p13.3	+	5,555,216	5,555,236	21
1731	406	hsa-miR-548c-5p	22	1	21	1	21	1	intergenica	15	15q22.2	+	62,320,886	62,320,906	21
1732	406	hsa-miR-548c-5p	22	1	21	1	21	1	intron	14	14q24.1	+	67,630,186	67,630,206	21
1733	406	hsa-miR-548c-5p	22	3	20	1	22	0.955	intron	1	1p12	-	118,178,167	118,178,187	22
1734	406	hsa-miR-548c-5p	22	3	20	1	22	0.955	intergenica	1	1p21.3	-	96,651,125	96,651,145	22
1735	406	hsa-miR-548c-5p	22	3	20	1	22	0.955	intron	1	1p31.1	-	84,183,858	84,183,878	22
1736	407	hsa-miR-548d-5p	22	4	22	1	22	1	intergenica	9	9q33.3	-	126,576,581	126,576,602	22
1737	407	hsa-miR-548d-5p	22	4	22	1	22	1	intergenica	9	9q31.1	-	100,652,771	100,652,792	22
1738	407	hsa-miR-548d-5p	22	4	22	1	22	1	intergenica	9	9p24.1	-	7,285,011	7,285,032	22
1739	407	hsa-miR-548d-5p	22	4	22	1	22	1	intron	9	9p24.1	-	5,007,661	5,007,682	22
1740	407	hsa-miR-548d-5p	22	8	22	1	22	1	intergenica	8	8q24.21	-	126,991,056	126,991,077	22
1741	407	hsa-miR-548d-5p	22	8	22	1	22	1	intron	8	8q24.13	-	123,348,085	123,348,106	22
1742	407	hsa-miR-548d-5p	22	8	22	1	22	1	intron	8	8q23.3	-	112,545,685	112,545,706	22
1743	407	hsa-miR-548d-5p	22	8	22	1	22	1	intron	8	8q22.3	-	104,435,511	104,435,532	22
1744	407	hsa-miR-548d-5p	22	8	22	1	22	1	intergenica	8	8q22.1	-	95,719,881	95,719,902	22
1745	407	hsa-miR-548d-5p	22	8	22	1	22	1	intergenica	8	8q22.1	-	94,348,310	94,348,331	22
1746	407	hsa-miR-548d-5p	22	8	22	1	22	1	intergenica	8	8p12	-	30,967,720	30,967,741	22
1747	407	hsa-miR-548d-5p	22	8	22	1	22	1	intergenica	8	8p23.1	-	7,412,336	7,412,357	22
1748	407	hsa-miR-548d-5p	22	7	22	1	22	1	intergenica	7	7q36.1	-	148,962,335	148,962,356	22
1749	407	hsa-miR-548d-5p	22	7	22	1	22	1	intron	7	7q36.1	-	140,882,221	140,882,242	22
1750	407	hsa-miR-548d-5p	22	7	22	1	22	1	intergenica	7	7q34	-	138,298,030	138,298,051	22
1751	407	hsa-miR-548d-5p	22	7	22	1	22	1	intron	7	7q33	-	137,393,626	137,393,647	22
1752	407	hsa-miR-548d-5p	22	7	22	1	22	1	intergenica	7	7q31.33	-	125,230,856	125,230,877	22
1753	407	hsa-miR-548d-5p	22	7	22	1	22	1	intergenica	7	7q31.31	-	120,182,566	120,182,587	22
1754	407	hsa-miR-548d-5p	22	7	22	1	22	1	intron	7	7p14.1	-	39,294,371	39,294,392	22
1755	407	hsa-miR-548d-5p	22	4	22	1	22	1	intron	6	6q24.2	-	143,773,336	143,773,357	22
1756	407	hsa-miR-548d-5p	22	4	22	1	22	1	intergenica	6	6q24.1	-	141,713,421	141,713,442	22
1757	407	hsa-miR-548d-5p	22	4	22	1	22	1	intron	6	6q23.2	-	131,725,235	131,725,256	22
1758	407	hsa-miR-548d-5p	22	4	22	1	22	1	intergenica	6	6p12.1	-	53,456,495	53,456,516	22
1759	407	hsa-miR-548d-5p	22	5	22	1	22	1	intergenica	5	5q35.3	-	177,908,521	177,908,542	22
1760	407	hsa-miR-548d-5p	22	5	22	1	22	1	intergenica	5	5q35.2	-	174,867,525	174,867,546	22
1761	407	hsa-miR-548d-5p	22	5	22	1	22	1	intergenica	5	5q23.3	-	129,745,016	129,745,037	22
1762	407	hsa-miR-548d-5p	22	5	22	1	22	1	intron	5	5q15	-	94,497,650	94,497,671	22
1763	407	hsa-miR-548d-5p	22	5	22	1	22	1	intergenica	5	5q13.1	-	67,596,955	67,596,976	22
1764	407	hsa-miR-548d-5p	22	4	22	1	22	1	intergenica	4	4q34.3	-	177,544,526	177,544,547	22
1765	407	hsa-miR-548d-5p	22	4	22	1	22	1	intergenica	4	4q32.1	-	157,842,036	157,842,057	22
1766	407	hsa-miR-548d-5p	22	4	22	1	22	1	intergenica	4	4q28.3	-	135,744,745	135,744,766	22
1767	407	hsa-miR-548d-5p	22	4	22	1	22	1	intergenica	4	4p14	-	36,815,091	36,815,112	22
1768	407	hsa-miR-548d-5p	22	7	22	1	22	1	intergenica	3	3q26.32	-	176,670,891	176,670,912	22
1769	407	hsa-miR-548d-5p	22	7	22	1	22	1	intergenica	3	3q12.3	-	102,835,301	102,835,322	22
1770	407	hsa-miR-548d-5p	22	7	22	1	22	1	intergenica	3	3p12.1	-	86,747,281	86,747,302	22
1771	407	hsa-miR-548d-5p	22	7	22	1	22	1	intergenica	3	3p13	-	72,157,995	72,158,016	22
1772	407	hsa-miR-548d-5p	22	7	22	1	22	1	intergenica	3	3p13	-	70,051,450	70,051,471	22
1773	407	hsa-miR-548d-5p	22	7	22	1	22	1	intergenica	3	3p24.3	-	22,145,265	22,145,286	22
1774	407	hsa-miR-548d-5p	22	7	22	1	22	1	intron	3	3p25.1	-	15,313,520	15,313,541	22
1775	407	hsa-miR-548d-5p	22	1	22	1	22	1	intergenica	22	22q12.2	-	31,028,585	31,028,606	22
1776	407	hsa-miR-548d-5p	22	1	22	1	22	1	intron	21	21q22.13	-	37,123,401	37,123,422	22
1777	407	hsa-miR-548d-5p	22	3	22	1	22	1	intergenica	20	20p11.23	-	21,264,200	21,264,221	22
1778	407	hsa-miR-548d-5p	22	3	22	1	22	1	intergenica	20	20p12.1	-	13,195,150	13,195,171	22
1779	407	hsa-miR-548d-5p	22	3	22	1	22	1	intron	20	20p13	-	3,507,070	3,507,091	22
1780	407	hsa-miR-548d-5p	22	8	22	1	22	1	intergenica	2	2q33.1	-	196,955,620	196,955,641	22
1781	407	hsa-miR-548d-5p	22	8	22	1	22	1	intron	2	2q14.1	-	114,857,685	114,857,706	22
1782	407	hsa-miR-548d-5p	22	8	22	1	22	1	intergenica	2	2q14.1	-	113,990,061	113,990,082	22
1783	407	hsa-miR-548d-5p	22	8	22	1	22	1	intron	2	2p12	-	79,525,600	79,525,621	22
1784	407	hsa-miR-548d-5p	22	8	22	1	22	1	intron	2	2p13.2	-	72,466,776	72,466,797	22
1785	407	hsa-miR-548d-5p	22	8	22	1	22	1	intron	2	2p21	-	44,701,630	44,701,651	22
1786	407	hsa-miR-548d-5p	22	8	22	1	22	1	intron	2	2p23.1	-	30,779,871	30,779,892	22
1787	407	hsa-miR-548d-5p	22	8	22	1	22	1	intron	2	2p23.3	-	24,185,471	24,185,492	22
1788	407	hsa-miR-548d-5p	22	3	22	1	22	1	intron	19	19q13.43	-	55,843,780	55,843,801	22
1789	407	hsa-miR-548d-5p	22	3	22	1	22	1	intergenica	19	19q13.2	-	42,673,635	42,673,656	22
1790	407	hsa-miR-548d-5p	22	3	22	1	22	1	intergenica	19	19q13.11	-	34,831,301	34,831,322	22
1791	407	hsa-miR-548d-5p	22	3	22	1	22	1	intergenica	18	18q12.3	-	43,569,971	43,569,992	22
1792	407	hsa-miR-548d-5p	22	3	22	1	22	1	intergenica	18	18q12.3	-	41,337,951	41,337,972	22
1793	407	hsa-miR-548d-5p	22	3	22	1	22	1	intron	18	18q11.2	-	21,695,635	21,695,656	22
1794	407	hsa-miR-548d-5p	22	3	22	1	22	1	intron	17	17q24.2	-	67,471,540	67,471,561	22
1795	407	hsa-miR-548d-5p	22	3	22	1	22	1	intron	17	17q23.2	-	61,034,251	61,034,272	22
1796	407	hsa-miR-548d-5p	22	3	22	1	22	1	intergenica	17	17q22	-	52,633,801	52,633,822	22
1797	407	hsa-miR-548d-5p	22	1	22	1	22	1	intergenica	16	16q12.1	-	48,651,386	48,651,407	22
1798	407	hsa-miR-548d-5p	22	2	22	1	22	1	intergenica	15	15q21.1	-	47,951,780	47,951,801	22
1799	407	hsa-miR-548d-5p	22	2	22	1	22	1	intergenica	15	15q21.1	-	48,044,756	48,044,777	22
1800	407	hsa-miR-548d-5p	22	2	22	1	22	1	intergenica	14	14q31.3	-	86,863,351	86,863,372	22
1801	407	hsa-miR-548d-5p	22	2	22	1	22	1	intergenica	14	14q21.1	-	39,812,321	39,812,342	22
1802	407	hsa-miR-548d-5p	22	3	22	1	22	1	intergenica	13	13q21.1	-	54,899,016	54,899,037	22
1803	407	hsa-miR-548d-5p	22	3	22	1	22	1	intron	13	13q14.2	-	48,992,840	48,992,861	22
1804	407	hsa-miR-548d-5p	22	3	22	1	22	1	intron	13	13q14.2	-	49,412,380	49,412,401	22
1805	407	hsa-miR-548d-5p	22	4	22	1	22	1	intergenica	12	12q24.12	-	111,839,611	111,839,632	22
1806	407	hsa-miR-548d-5p	22	4	22	1	22	1	intron	12	12q13.12	-	50,151,355	50,151,376	22
1807	407	hsa-miR-548d-5p	22	4	22	1	22	1	intergenica	12	12q12	-	43,291,540	43,291,561	22
1808	407	hsa-miR-548d-5p	22	4	22	1	22	1	intergenica	12	12q12	-	40,165,810	40,165,831	22
1809	407	hsa-miR-548d-5p	22	5	22	1	22	1	intergenica	11	11q24.3	-	129,336,600	129,336,621	22
1810	407	hsa-miR-548d-5p	22	5	22	1	22	1	intron	11	11q14.3	-	89,474,126	89,474,147	22
1811	407	hsa-miR-548d-5p	22	5	22	1	22	1	intron	11	11q12.1	-	57,495,161	57,495,182	22
1812	407	hsa-miR-548d-5p	22	5	22	1	22	1	intergenica	11	11p13	-	35,874,495	35,874,516	22
1813	407	hsa-miR-548d-5p	22	5	22	1	22	1	intergenica	11	11p15.1	-	17,074,000	17,074,021	22
1814	407	hsa-miR-548d-5p	22	9	22	1	22	1	intergenica	10	10q26.13	-	123,347,830	123,347,851	22
1815	407	hsa-miR-548d-5p	22	9	22	1	22	1	intergenica	10	10q23.31	-	90,382,760	90,382,781	22
1816	407	hsa-miR-548d-5p	22	9	22	1	22	1	intron	10	10q23.31	-	89,233,896	89,233,917	22
1817	407	hsa-miR-548d-5p	22	9	22	1	22	1	intergenica	10	10q23.1	-	83,835,570	83,835,591	22
1818	407	hsa-miR-548d-5p	22	9	22	1	22	1	intergenica	10	10q21.1	-	58,170,601	58,170,622	22
1819	407	hsa-miR-548d-5p	22	9	22	1	22	1	intergenica	10	10p11.21	-	35,817,640	35,817,661	22
1820	407	hsa-miR-548d-5p	22	9	22	1	22	1	intergenica	10	10p11.22	-	33,804,561	33,804,582	22
1821	407	hsa-miR-548d-5p	22	9	22	1	22	1	intergenica	10	10p12.1	-	28,452,290	28,452,311	22
1822	407	hsa-miR-548d-5p	22	9	22	1	22	1	intron	10	10p15.1	-	6,525,455	6,525,476	22
1823	407	hsa-miR-548d-5p	22	4	22	1	22	1	intergenica	1	1q31.1	-	186,585,116	186,585,137	22
1824	407	hsa-miR-548d-5p	22	4	22	1	22	1	intergenica	1	1p21.3	-	94,971,066	94,971,087	22
1825	407	hsa-miR-548d-5p	22	4	22	1	22	1	intergenica	1	1p32.1	-	59,948,581	59,948,602	22
1826	407	hsa-miR-548d-5p	22	4	22	1	22	1	intergenica	1	1p34.3	-	34,778,611	34,778,632	22
1827	407	hsa-miR-548d-5p	22	7	22	1	22	1	intergenica	6	6q16.3	+	100,330,655	100,330,676	22
1828	407	hsa-miR-548d-5p	22	7	22	1	22	1	intergenica	6	6q12	+	68,262,206	68,262,227	22
1829	407	hsa-miR-548d-5p	22	7	22	1	22	1	intergenica	6	6q12	+	66,691,476	66,691,497	22
1830	407	hsa-miR-548d-5p	22	7	22	1	22	1	intron	6	6p12.3	+	51,784,251	51,784,272	22
1831	407	hsa-miR-548d-5p	22	7	22	1	22	1	intergenica	6	6p22.3	+	20,086,535	20,086,556	22
1832	407	hsa-miR-548d-5p	22	7	22	1	22	1	intron	6	6p22.3	+	16,428,455	16,428,476	22
1833	407	hsa-miR-548d-5p	22	7	22	1	22	1	intergenica	6	6p25.1	+	6,473,061	6,473,082	22
1834	407	hsa-miR-548d-5p	22	6	22	1	22	1	intron	5	5q35.3	+	180,920,141	180,920,162	22
1835	407	hsa-miR-548d-5p	22	6	22	1	22	1	intron	5	5q33.3	+	157,195,055	157,195,076	22
1836	407	hsa-miR-548d-5p	22	6	22	1	22	1	intron	5	5q33.3	+	157,653,041	157,653,062	22
1837	407	hsa-miR-548d-5p	22	6	22	1	22	1	intron	5	5q31.2	+	139,163,756	139,163,777	22
1838	407	hsa-miR-548d-5p	22	6	22	1	22	1	intergenica	5	5q12.3	+	66,369,171	66,369,192	22
1839	407	hsa-miR-548d-5p	22	6	22	1	22	1	intron	5	5q11.2	+	55,876,021	55,876,042	22
1840	407	hsa-miR-548d-5p	22	7	22	1	22	1	intergenica	4	4q34.1	+	171,135,121	171,135,142	22
1841	407	hsa-miR-548d-5p	22	7	22	1	22	1	intron	4	4q32.2	+	161,925,381	161,925,402	22
1842	407	hsa-miR-548d-5p	22	7	22	1	22	1	intergenica	4	4p12	+	44,609,131	44,609,152	22
1843	407	hsa-miR-548d-5p	22	7	22	1	22	1	intergenica	4	4p14	+	37,123,140	37,123,161	22
1844	407	hsa-miR-548d-5p	22	7	22	1	22	1	intergenica	4	4p14	+	36,363,325	36,363,346	22
1845	407	hsa-miR-548d-5p	22	7	22	1	22	1	intergenica	4	4p15.2	+	26,550,425	26,550,446	22
1846	407	hsa-miR-548d-5p	22	7	22	1	22	1	intergenica	4	4p15.33	+	14,018,515	14,018,536	22
1847	407	hsa-miR-548d-5p	22	12	22	1	22	1	intergenica	3	3q26.32	+	176,244,565	176,244,586	22
1848	407	hsa-miR-548d-5p	22	12	22	1	22	1	intergenica	3	3q25.2	+	153,784,555	153,784,576	22
1849	407	hsa-miR-548d-5p	22	12	22	1	22	1	intergenica	3	3q24	+	143,234,651	143,234,672	22
1850	407	hsa-miR-548d-5p	22	12	22	1	22	1	intron	3	3q22.1	+	131,111,686	131,111,707	22
1851	407	hsa-miR-548d-5p	22	12	22	1	22	1	intergenica	3	3q12.1	+	99,414,526	99,414,547	22
1852	407	hsa-miR-548d-5p	22	12	22	1	22	1	intron	3	3q12.1	+	100,147,996	100,148,017	22
1853	407	hsa-miR-548d-5p	22	12	22	1	22	1	intron	3	3p12.3	+	79,326,646	79,326,667	22
1854	407	hsa-miR-548d-5p	22	12	22	1	22	1	intergenica	3	3p14.3	+	55,494,515	55,494,536	22
1855	407	hsa-miR-548d-5p	22	12	22	1	22	1	intron	3	3p21.2	+	51,182,376	51,182,397	22
1856	407	hsa-miR-548d-5p	22	12	22	1	22	1	intron	3	3p24.1	+	27,362,580	27,362,601	22
1857	407	hsa-miR-548d-5p	22	12	22	1	22	1	intergenica	3	3p25.3	+	8,478,366	8,478,387	22
1858	407	hsa-miR-548d-5p	22	12	22	1	22	1	intron	3	3p26.3	+	289.401	289.422	22
1859	407	hsa-miR-548d-5p	22	1	22	1	22	1	intergenica	21	21q21.3	+	27,232,075	27,232,096	22
1860	407	hsa-miR-548d-5p	22	2	22	1	22	1	intron	20	20q13.33	+	61,489,331	61,489,352	22
1861	407	hsa-miR-548d-5p	22	2	22	1	22	1	intergenica	20	20q13.13	+	48,090,146	48,090,167	22
1862	407	hsa-miR-548d-5p	22	11	22	1	22	1	intron	2	2q37.3	+	236,475,535	236,475,556	22
1863	407	hsa-miR-548d-5p	22	11	22	1	22	1	intron	2	2q36.3	+	229,200,206	229,200,227	22
1864	407	hsa-miR-548d-5p	22	11	22	1	22	1	intergenica	2	2q32.3	+	193,256,546	193,256,567	22
1865	407	hsa-miR-548d-5p	22	11	22	1	22	1	intergenica	2	2q31.3	+	180,617,131	180,617,152	22
1866	407	hsa-miR-548d-5p	22	11	22	1	22	1	intron	2	2q23.3	+	151,933,146	151,933,167	22
1867	407	hsa-miR-548d-5p	22	11	22	1	22	1	intron	2	2q22.2	+	143,005,720	143,005,741	22
1868	407	hsa-miR-548d-5p	22	11	22	1	22	1	intron	2	2q11.2	+	98,353,616	98,353,637	22
1869	407	hsa-miR-548d-5p	22	11	22	1	22	1	intron	2	2p12	+	79,794,285	79,794,306	22
1870	407	hsa-miR-548d-5p	22	11	22	1	22	1	intergenica	2	2p12	+	75,360,595	75,360,616	22
1871	407	hsa-miR-548d-5p	22	11	22	1	22	1	intergenica	2	2p14	+	67,959,656	67,959,677	22
1872	407	hsa-miR-548d-5p	22	11	22	1	22	1	intergenica	2	2p14	+	66,598,821	66,598,842	22
1873	407	hsa-miR-548d-5p	22	3	22	1	22	1	intron	19	19q13.13	+	38,053,895	38,053,916	22
1874	407	hsa-miR-548d-5p	22	3	22	1	22	1	intron	19	19p13.13	+	13,434,375	13,434,396	22
1875	407	hsa-miR-548d-5p	22	3	22	1	22	1	intergenica	19	19p13.2	+	8,645,920	8,645,941	22
1876	407	hsa-miR-548d-5p	22	2	22	1	22	1	intron	18	18q21.33	+	62,056,030	62,056,051	22
1877	407	hsa-miR-548d-5p	22	2	22	1	22	1	intron	18	18q21.1	+	33,324,015	33,324,036	22
1878	407	hsa-miR-548d-5p	22	1	22	1	22	1	intron	17	17q23.3	+	63,191,300	63,191,321	22
1879	407	hsa-miR-548d-5p	22	3	22	1	22	1	intergenica	15	15q26.2	+	95,696,365	95,696,386	22
1880	407	hsa-miR-548d-5p	22	3	22	1	22	1	intergenica	15	15q14	+	37,615,421	37,615,442	22
1881	407	hsa-miR-548d-5p	22	3	22	1	22	1	intron	15	15q12	+	26,610,191	26,610,212	22
1882	407	hsa-miR-548d-5p	22	4	22	1	22	1	intergenica	14	14q23.1	+	59,436,980	59,437,001	22
1883	407	hsa-miR-548d-5p	22	4	22	1	22	1	intergenica	14	14q21.1	+	41,369,930	41,369,951	22
1884	407	hsa-miR-548d-5p	22	4	22	1	22	1	intergenica	14	14q12	+	26,927,675	26,927,696	22
1885	407	hsa-miR-548d-5p	22	4	22	1	22	1	intergenica	14	14q12	+	26,172,181	26,172,202	22
1886	407	hsa-miR-548d-5p	22	4	22	1	22	1	intergenica	13	13q33.3	+	107,063,721	107,063,742	22
1887	407	hsa-miR-548d-5p	22	4	22	1	22	1	intergenica	13	13q31.1	+	83,948,996	83,949,017	22
1888	407	hsa-miR-548d-5p	22	4	22	1	22	1	intergenica	13	13q14.11	+	42,763,350	42,763,371	22
1889	407	hsa-miR-548d-5p	22	4	22	1	22	1	intron	13	13q13.1	+	33,336,900	33,336,921	22
1890	407	hsa-miR-548d-5p	22	4	22	1	22	1	intergenica	12	12q24.32	+	127,047,166	127,047,187	22
1891	407	hsa-miR-548d-5p	22	4	22	1	22	1	intron	12	12q23.1	+	95,900,061	95,900,082	22
1892	407	hsa-miR-548d-5p	22	4	22	1	22	1	intergenica	12	12q14.2	+	63,120,350	63,120,371	22
1893	407	hsa-miR-548d-5p	22	4	22	1	22	1	Exon	12	12p11.1	+	34,027,291	34,027,312	22
1894	407	hsa-miR-548d-5p	22	1	22	1	22	1	intergenica	11	11q22.1	+	97,885,251	97,885,272	22
1895	407	hsa-miR-548d-5p	22	7	22	1	22	1	intergenica	10	10q26.11	+	119,020,455	119,020,476	22
1896	407	hsa-miR-548d-5p	22	7	22	1	22	1	intergenica	10	10q25.2	+	111,958,731	111,958,752	22
1897	407	hsa-miR-548d-5p	22	7	22	1	22	1	intron	10	10q22.2	+	74,979,006	74,979,027	22
1898	407	hsa-miR-548d-5p	22	7	22	1	22	1	intergenica	10	10q21.2	+	61,470,531	61,470,552	22
1899	407	hsa-miR-548d-5p	22	7	22	1	22	1	intergenica	10	10p11.22	+	33,477,690	33,477,711	22
1900	407	hsa-miR-548d-5p	22	7	22	1	22	1	intro	10	10p12.31	+	19,305,121	19,305,142	22
1901	407	hsa-miR-548d-5p	22	7	22	1	22	1	intergenica	10	10p14	+	7,074,286	7,074,307	22
1902	407	hsa-miR-548d-5p	22	10	22	1	22	1	intergenica	1	1q42.12	+	225,806,566	225,806,587	22
1903	407	hsa-miR-548d-5p	22	10	22	1	22	1	intergenica	1	1q23.3	+	162,612,431	162,612,452	22
1904	407	hsa-miR-548d-5p	22	10	22	1	22	1	intron	1	1p12	+	117,941,421	117,941,442	22
1905	407	hsa-miR-548d-5p	22	10	22	1	22	1	intergenica	1	1p13.2	+	111,400,646	111,400,667	22
1906	407	hsa-miR-548d-5p	22	10	22	1	22	1	intergenica	1	1p31.1	+	83,793,915	83,793,936	22
1907	407	hsa-miR-548d-5p	22	10	22	1	22	1	intergenica	1	1p31.1	+	80,026,496	80,026,517	22
1908	407	hsa-miR-548d-5p	22	10	22	1	22	1	Exon	1	1p32.3	+	54,098,311	54,098,332	22
1909	407	hsa-miR-548d-5p	22	10	22	1	22	1	intron	1	1p35.1	+	34,175,880	34,175,901	22
1910	407	hsa-miR-548d-5p	22	10	22	1	22	1	intron	1	1p35.2	+	31,210,266	31,210,287	22
1911	407	hsa-miR-548d-5p	22	10	22	1	22	1	intergenica	1	1p36.21	+	13,693,010	13,693,031	22
1912	407	hsa-miR-548d-5p	22	1	21	1	21	1	intron	19	19p13.3	-	2,979,981	2,980,001	21
1913	407	hsa-miR-548d-5p	22	1	21	1	21	1	intergenica	11	11q22.3	-	106,107,516	106,107,536	21
1914	407	hsa-miR-548d-5p	22	2	21	1	21	1	intergenica	5	5q23.1	+	117,011,346	117,011,366	21
1915	407	hsa-miR-548d-5p	22	2	21	1	21	1	intergenica	5	5q12.3	+	63,940,011	63,940,031	21
1916	407	hsa-miR-548d-5p	22	2	21	1	21	1	intergenica	4	4q25	+	110,369,786	110,369,806	21
1917	407	hsa-miR-548d-5p	22	2	21	1	21	1	intergenica	4	4q24	+	102,158,971	102,158,991	21
1918	407	hsa-miR-548d-5p	22	1	21	1	21	1	intergenica	20	20q11.23	+	38,380,241	38,380,261	21
1919	407	hsa-miR-548d-5p	22	2	21	1	21	1	intron	2	2q32.1	+	182,191,536	182,191,556	21
1920	407	hsa-miR-548d-5p	22	2	21	1	21	1	intergenica	2	2p11.2	+	84,882,961	84,882,981	21
1921	407	hsa-miR-548d-5p	22	1	21	1	21	1	intergenica	17	17p13.2	+	5,725,971	5,725,991	21
1922	407	hsa-miR-548d-5p	22	1	21	1	21	1	intergenica	12	12q13.2	+	55,555,011	55,555,031	21
1923	407	hsa-miR-548d-5p	22	1	21	1	21	1	intergenica	1	1p31.3	+	61,600,911	61,600,931	21
1924	408	hsa-miR-574-5p	23	1	23	1	23	1	intergenica	8	8q24.3	-	142,122,695	142,122,717	23
1925	408	hsa-miR-574-5p	23	1	23	1	23	1	intergenica	6	6p24.1	-	12,229,464	12,229,486	23
1926	408	hsa-miR-574-5p	23	1	23	1	23	1	intron	15	15q24.1	-	73,885,919	73,885,941	23
1927	408	hsa-miR-574-5p	23	2	23	1	23	1	intergenica	13	13q31.3	-	91,094,619	91,094,641	23
1928	408	hsa-miR-574-5p	23	2	23	1	23	1	intergenica	13	13q11	-	18,736,652	18,736,674	23
1929	408	hsa-miR-574-5p	23	1	23	1	23	1	intergenica	10	10q23.2	-	86,654,252	86,654,274	23
1930	408	hsa-miR-574-5p	23	1	23	1	23	1	intergenica	9	9q21.13	+	71,459,320	71,459,342	23
1931	408	hsa-miR-574-5p	23	1	23	1	23	1	intron	7	7p12.3	+	48,206,785	48,206,807	23
1932	408	hsa-miR-574-5p	23	1	23	1	23	1	intron	6	6q25.3	+	159,981,336	159,981,358	23
1933	408	hsa-miR-574-5p	23	1	23	1	23	1	intron	4	4p14	+	38,868,056	38,868,078	23
1934	408	hsa-miR-574-5p	23	1	23	1	23	1	intergenica	3	3p22.3	+	35,816,971	35,816,993	23
1935	408	hsa-miR-574-5p	23	1	23	1	23	1	intergenica	22	22q11.1	+	15,231,830	15,231,852	23
1936	408	hsa-miR-574-5p	23	1	23	1	23	1	intergenica	20	20q11.1	+	29,690,260	29,690,282	23
1937	408	hsa-miR-574-5p	23	1	23	1	23	1	intron	19	19p13.3	+	6,109,011	6,109,033	23
1938	408	hsa-miR-574-5p	23	2	23	1	23	1	intergenica	18	18q21.1	+	48,023,476	48,023,498	23
1939	408	hsa-miR-574-5p	23	2	23	1	23	1	intergenica	18	18p11.21	+	14,343,951	14,343,973	23
1940	408	hsa-miR-574-5p	23	2	23	1	23	1	intergenica	17	17q25.3	+	80,980,630	80,980,652	23
1941	408	hsa-miR-574-5p	23	2	23	1	23	1	intergenica	17	17q25.1	+	76,600,795	76,600,817	23
1942	408	hsa-miR-574-5p	23	1	23	1	23	1	intergenica	14	14q11.2	+	18,301,040	18,301,062	23
1943	408	hsa-miR-574-5p	23	1	23	1	23	1	intergenica	10	10p14	+	8,611,534	8,611,556	23
1944	408	hsa-miR-574-5p	22	1	23	2	23	1	intergenica	8	8q24.22	-	133,604,840	133,604,861	22
1945	408	hsa-miR-574-5p	22	1	22	1	23	1	intergenica	6	6q11.1	-	62,450,520	62,450,541	22
1946	408	hsa-miR-574-5p	22	1	22	1	23	1	intron	4	4p15.2	-	26,968,235	26,968,256	22
1947	408	hsa-miR-574-5p	23	1	22	1	23	1	intergenica	12	12q14.3	-	65,824,420	65,824,444	25
1948	408	hsa-miR-574-5p	23	1	22	1	23	1	intergenica	10	10p15.3	-	2,490,441	2,490,465	25
1949	408	hsa-miR-574-5p	23	1	22	1	23	1	intergenica	1	1q42.13	-	229,180,426	229,180,454	29
1950	408	hsa-miR-574-5p	23	1	22	2	23	1	intron	9	9p21.1	+	28,803,301	28,803,322	22
1951	408	hsa-miR-574-5p	23	1	22	2	23	1	intron	6	6p21.1	+	41,964,497	41,964,521	25
1952	408	hsa-miR-574-5p	23	1	22	2	23	1	intergenica	2	2q37.3	+	237,296,325	237,296,349	25
1953	408	hsa-miR-574-5p	23	1	22	2	23	1	intergenica	15	15q21.3	+	52,834,576	52,834,604	29
1954	408	hsa-miR-574-5p	23	1	22	2	23	1	intergenica	10	10p14	+	8,170,925	8,170,946	22
1955	408	hsa-miR-574-5p	23	2	22	2	23	1	intergenica	1	1q21.1	+	144,101,270	144,101,291	22
1956	408	hsa-miR-574-5p	23	2	22	2	23	1	intron	1	1p35.2	+	32,273,403	32,273,429	27
1957	408	hsa-miR-574-5p	21	2	23	1	23	0.957	intergenica	X	Xq25	-	122,588,184	122,588,212	23
1958	408	hsa-miR-574-5p	21	2	23	1	23	0.957	intergenica	X	Xp11.22	-	54,727,949	54,727,977	23
1959	408	hsa-miR-574-5p	21	1	23	1	23	0.957	intergenica	5	5q22.3	-	114,237,272	114,237,300	23
1960	408	hsa-miR-574-5p	21	1	23	1	23	0.957	intron	17	17q22	-	58,825,218	58,825,246	23
1961	408	hsa-miR-574-5p	21	1	23	1	23	0.957	intergenica	13	13q21.31	-	63,646,331	63,646,359	23
1962	408	hsa-miR-574-5p	21	4	23	1	23	0.957	intergenica	12	12q12	-	41,996,276	41,996,304	23
1963	408	hsa-miR-574-5p	21	4	23	1	23	0.957	intergenica	12	12p11.21	-	30,820,696	30,820,724	23
1964	408	hsa-miR-574-5p	21	4	23	1	23	0.957	intron	12	12p12.1	-	22,478,005	22,478,033	23
1965	408	hsa-miR-574-5p	21	4	23	1	23	0.957	intron	12	12p13.31	-	5,796,131	5,796,159	23
1966	408	hsa-miR-574-5p	21	3	23	1	23	0.957	intergenica	10	10q25.1	-	109,713,988	109,714,016	23
1967	408	hsa-miR-574-5p	21	3	23	1	23	0.957	intron	10	10p13	-	13,884,202	13,884,230	23
1968	408	hsa-miR-574-5p	21	3	23	1	23	0.957	intergenica	10	10p14	-	8,360,958	8,360,986	23
1969	408	hsa-miR-574-5p	23	2	21	3	23	1	intergenica	1	1p31.3	-	60,816,308	60,816,328	21
1970	408	hsa-miR-574-5p	23	2	21	1	23	0.957	intron	1	1p32.2	-	58,025,111	58,025,133	23
1971	408	hsa-miR-574-5p	23	1	21	1	21	1	intergenica	8	8q24.13	+	124,985,406	124,985,426	21
1972	408	hsa-miR-574-5p	23	1	21	1	23	0.957	intron	2	2q32.2	+	188,538,692	188,538,714	23
1973	408	hsa-miR-574-5p	23	1	21	1	23	0.957	intron	10	10q21.3	+	66,813,843	66,813,865	23
1974	408	hsa-miR-574-5p	23	3	21	1	23	0.957	intergenica	1	1q21.2	+	149,301,193	149,301,215	23
1975	408	hsa-miR-574-5p	23	3	21	1	23	0.957	intron	1	1p31.3	+	61,134,243	61,134,265	23
1976	408	hsa-miR-574-5p	23	3	21	1	23	0.957	intron	1	1p36.12	+	22,901,818	22,901,840	23
1977	408	hsa-miR-574-5p	23	1	20	4	23	1	intron	20	20p12.1	-	16,433,607	16,433,626	20
1978	408	hsa-miR-574-5p	23	1	20	4	23	1	intergenica	12	12p13.32	-	5,082,507	5,082,526	20
1979	408	hsa-miR-574-5p	23	1	20	4	23	1	intergenica	X	Xq21.33	+	97,611,528	97,611,547	20
1980	408	hsa-miR-574-5p	23	1	20	4	23	1	intergenica	2	2p24.3	+	15,781,001	15,781,020	20
1981	408	hsa-miR-574-5p	23	2	20	4	23	1	intron	11	11q14.1	+	84,106,920	84,106,939	20
1982	408	hsa-miR-574-5p	23	2	20	4	23	1	intergenica	11	11p14.3	+	23,154,077	23,154,096	20
1983	408	hsa-miR-574-5p	23	2	20	1	22	1	intron	10	10q23.33	+	92,479,608	92,479,629	22
1984	408	hsa-miR-574-5p	23	2	20	4	23	1	intergenica	10	10p14	+	7,043,587	7,043,606	20
1985	408	hsa-miR-574-5p	23	1	20	1	22	0.955	intergenica	1	1p21.3	+	99,027,748	99,027,769	22
1986	409	hsa-miR-576-5p	22	1	22	1	22	1	intron	4	4q25	+	109,488,713	109,488,734	22
1987	410	hsa-miR-582-5p	23	1	23	1	23	1	intron	5	5q12.1	-	59,703,666	59,703,688	23
1988	411	hsa-miR-584-5p	22	4	22	1	22	1	intron	5	5q32	-	149,062,373	149,062,394	22
1989	411	hsa-miR-584-5p	22	4	20	1	22	0.955	intergenica	9	9q21.13	-	72,381,051	72,381,072	22
1990	411	hsa-miR-584-5p	22	4	20	1	22	0.955	intron	4	4p14	-	40,970,829	40,970,850	22
1991	411	hsa-miR-584-5p	22	4	20	1	22	0.955	intergenica	19	19p13.12	+	14,616,431	14,616,452	22
1992	412	hsa-miR-590-5p	22	1	22	1	22	1	intron	7	7q11.23	+	74,191,213	74,191,234	22
1993	413	hsa-miR-625-5p	21	2	21	1	21	1	intron	14	14q23.3	-	65,471,152	65,471,172	21
1994	413	hsa-miR-625-5p	21	2	21	1	21	1	intron	14	14q23.3	+	65,471,116	65,471,136	21
1995	414	hsa-miR-629-5p	21	1	21	1	21	1	intron	15	15q23	-	70,079,427	70,079,447	21
1996	415	hsa-miR-642a-5p	22	2	22	1	22	1	intron	19	19q13.32	+	45,674,943	45,674,964	22
1997	415	hsa-miR-642a-5p	22	2	21	2	22	1	intron	19	19q13.32	-	45,674,976	45,674,996	21
1998	416	hsa-miR-654-5p	22	1	22	1	22	1	intergenica	14	14q32.31	+	101,040,234	101,040,255	22
1999	417	hsa-miR-744-5p	22	1	22	1	22	1	intron	17	17p12	+	12,081,909	12,081,930	22
[truncated: 29 more rows]

## Sheet: Matrix
CHROMOSOME	CHROMOSOMAL BAND	NUMBER OF miRNAs BINDING SITES	NUMBER OF miRNAs	IDENTIFIED miRNAs
1	1p36.33	5	5	hsa-miR-429	hsa-miR-200a-3p	hsa-miR-200a-5p	hsa-miR-200b-3p	hsa-miR-200b-5p
	1p36.31	2	2	hsa-miR-5095	hsa-miR-548c-5p
	1p36.23	2	1	hsa-miR-5095 (2)
	1p36.22	4	4	hsa-miR-548b-5p	hsa-miR-548c-5p	hsa-miR-34a-3p	hsa-miR-34a-5p
	1p36.21	2	2	hsa-miR-548b-5p	hsa-miR-548d-5p
	1p36.13	4	3	hsa-miR-5095 (2)	hsa-miR-574-3p	hsa-miR-548c-5p
	1p36.12	3	3	hsa-miR-5095	hsa-miR-548c-5p	hsa-miR-574-5p
	1p36.11	4	3	hsa-miR-5095 (2)	hsa-miR-95-5p	hsa-miR-1273g-5p
	1p35.2	5	4	hsa-miR-5095 (2)	hsa-miR-548b-5p	hsa-miR-548d-5p	hsa-miR-574-5p
	1p35.1	5	4	hsa-miR-5095 (2)	hsa-miR-548b-5p	hsa-miR-548c-5p	hsa-miR-548d-5p
	1p34.3	7	4	hsa-miR-5095 (3)	hsa-miR-548b-5p	hsa-miR-548c-5p (2)	hsa-miR-548d-5p
	1p34.2	5	4	hsa-miR-5095	hsa-miR-30e-3p	hsa-miR-30e-5p	hsa-miR-548c-5p (2)
	1p32.3	8	4	hsa-miR-5095 (5)	hsa-miR-548b-5p	hsa-miR-548d-5p	hsa-miR-606
	1p32.2	2	2	hsa-miR-5095	hsa-miR-574-5p
	1p32.1	2	2	hsa-miR-548b-5p	hsa-miR-548d-5p
	1p31.3	14	7	hsa-miR-1262 (2)	hsa-miR-5095 (6)	hsa-miR-101-3p	hsa-miR-101-5p	hsa-miR-548c-5p	hsa-miR-548d-5p	hsa-miR-574-5p (2)
	1p31.1	12	6	hsa-miR-5095 (4)	hsa-miR-186-3p	hsa-miR-186-5p	hsa-miR-548b-5p (3)	hsa-miR-548c-5p	hsa-miR-548d-5p (2)
	1p22.3	4	1	hsa-miR-5095 (4)
	1p22.2	1	1	hsa-miR-548c-5p
	1p22.1	2	2	hsa-miR-95-5p	hsa-miR-548c-5p
	1p21.3	7	6	hsa-miR-137	hsa-miR-151a-5p	hsa-miR-548b-5p	hsa-miR-548c-5p (2)	hsa-miR-548d-5p	hsa-miR-574-5p
	1p21.1	2	2	hsa-miR-5095	hsa-miR-548c-5p
	1p13.3	1	1	hsa-miR-5095
	1p13.2	3	3	hsa-miR-5095	hsa-miR-548b-5p	hsa-miR-548d-5p
	1p13.1	1	1	hsa-miR-320a
	1p12	3	3	hsa-miR-548b-5p	hsa-miR-548c-5p	hsa-miR-548d-5p
	1p11.2	1	1	hsa-miR-5095
	1q21.1	3	2	hsa-miR-5095 (2)	hsa-miR-574-5p
	1q21.2	2	2	hsa-miR-5095	hsa-miR-574-5p
	1q21.3	2	1	hsa-miR-5095 (2)
	1q22	4	4	hsa-miR-9-3p	hsa-miR-9-5p	hsa-miR-92b-3p	hsa-miR-92b-5p
	1q23.1	2	2	hsa-miR-5095	hsa-miR-765
	1q23.2	1	1	hsa-miR-5095
	1q23.3	3	3	hsa-miR-5095	hsa-miR-548b-5p	hsa-miR-548d-5p
	1q24.2	1	1	hsa-miR-557
	1q24.3	5	5	hsa-miR-199a-3p	hsa-miR-199a-5p	hsa-miR-199b-3p	hsa-miR-214-3p	hsa-miR-214-5p
	1q25.1	2	2	hsa-miR-5095	hsa-miR-548c-5p
	1q31.1	2	2	hsa-miR-548c-5p	hsa-miR-548d-5p
	1q31.2	1	1	hsa-miR-5095
	1q31.3	1	1	hsa-miR-5095
	1q32.1	9	7	hsa-miR-5095 (3)	hsa-miR-135b-3p	hsa-miR-135b-5p	hsa-miR-181a-3p	hsa-miR-181a-5p	hsa-miR-181b-3p	hsa-miR-181b-5p
	1q32.2	7	7	hsa-miR-5095	hsa-miR-29b-3p	hsa-miR-29b-2-5p	hsa-miR-29c-3p	hsa-miR-29c-5p	hsa-miR-205-3p	hsa-miR-205-5p
	1q32.3	1	1	hsa-miR-5095
	1q41	6	5	hsa-miR-5095 (2)	hsa-miR-194-5p	hsa-miR-215-3p	hsa-miR-215-5p	hsa-miR-548b-5p
	1q42.11	1	1	hsa-miR-320a
	1q42.12	2	2	hsa-miR-548b-5p	hsa-miR-548d-5p
	1q42.13	3	2	hsa-miR-5095 (2)	hsa-miR-574-5p
	1q42.3	3	2	hsa-miR-5095 (2)	hsa-miR-548c-5p
	1q44	3	2	hsa-miR-5095 (2)	hsa-miR-548c-5p
2	2p25.3	1	1	hsa-miR-548b-5p
	2p25.1	1	1	hsa-miR-5095
	2p24.3	3	2	hsa-miR-548c-5p (2)	hsa-miR-574-5p
	2p24.2	1	1	hsa-miR-5095
	2p24.1	2	1	hsa-miR-548c-3p (2)
	2p23.3	2	2	hsa-miR-5095	hsa-miR-548d-5p
	2p23.2	1	1	hsa-miR-5095
	2p23.1	3	3	hsa-miR-146a-3p	hsa-miR-330-3p	hsa-miR-548d-5p
	2p22.3	2	2	hsa-miR-5095	hsa-miR-548c-5p
	2p22.1	1	1	hsa-miR-5095
	2p21	6	3	hsa-miR-5095 (4)	hsa-miR-548c-5p	hsa-miR-548d-5p
	2p16.3	4	2	hsa-miR-5095 (3)	hsa-miR-548c-5p
	2p16.1	3	1	hsa-miR-5095 (3)
	2p15	1	1	hsa-miR-5095
	2p14	3	2	hsa-miR-548c-5p	hsa-miR-548d-5p (2)
	2p13.3	2	2	hsa-miR-5095	hsa-miR-548c-5p
	2p13.2	2	2	hsa-miR-548c-5p	hsa-miR-548d-5p
	2p12	5	2	hsa-miR-5095 (2)	hsa-miR-548d-5p (3)
	2p11.2	4	3	hsa-miR-5095	hsa-miR-548c-5p (2)	hsa-miR-548d-5p
	2q11.2	2	2	hsa-miR-5095	hsa-miR-548d-5p
	2q12.1	1	1	hsa-miR-5095
	2q14.1	2	1	hsa-miR-548d-5p (2)
	2q14.2	1	1	hsa-miR-5095
	2q14.3	2	1	hsa-miR-5095 (2)
	2q22.1	3	3	hsa-miR-5095	hsa-miR-95-5p	hsa-miR-548c-5p
	2q22.2	1	1	hsa-miR-548d-5p
	2q22.3	2	2	hsa-miR-5095	hsa-miR-548c-5p
	2q23.3	3	3	hsa-miR-5095	hsa-miR-548c-5p	hsa-miR-548d-5p
	2q24.1	1	1	hsa-miR-5095
	2q24.3	5	2	hsa-miR-5095 (3)	hsa-miR-548c-5p (2)
	2q31.1	7	4	hsa-miR-5095 (2)	hsa-miR-10b-3p	hsa-miR-10b-5p	hsa-miR-548c-5p (3)
	2q31.3	2	2	hsa-miR-548c-5p	hsa-miR-548d-5p
	2q32.1	1	1	hsa-miR-548d-5p
	2q32.2	3	3	hsa-miR-5095	hsa-miR-545-5p	hsa-miR-574-5p
	2q32.3	1	1	hsa-miR-548d-5p
	2q33.1	2	2	hsa-miR-152-5p	hsa-miR-548d-5p
	2q33.2	1	1	hsa-miR-5095
	2q33.3	1	1	hsa-miR-5095
	2q34	1	1	hsa-miR-5095
	2q35	4	4	hsa-miR-26b-3p	hsa-miR-26b-5p	hsa-miR-375	hsa-miR-548c-5p
	2q36.2	2	1	hsa-miR-5095 (2)
	2q36.3	2	2	hsa-miR-5095	hsa-miR-548d-5p
	2q37.1	2	2	hsa-miR-5095	hsa-miR-1244
	2q37.2	2	1	hsa-miR-5095 (2)
	2q37.3	7	6	hsa-miR-5095 (2)	hsa-miR-149-3p	hsa-miR-149-5p	hsa-miR-548c-5p	hsa-miR-548d-5p	hsa-miR-574-5p
3	3p26.3	1	1	hsa-miR-548d-5p
	3p25.3	3	3	hsa-miR-5095	hsa-miR-548d-5p	hsa-miR-1273g-5p
	3p25.1	1	1	hsa-miR-548d-5p
	3p24.3	2	2	hsa-miR-548c-5p	hsa-miR-548d-5p
	3p24.2	1	1	hsa-miR-5095
	3p24.1	3	3	hsa-miR-5095	hsa-miR-548b-5p	hsa-miR-548d-5p
	3p23	2	2	hsa-miR-5095	hsa-miR-378a-3p
	3p22.3	1	1	hsa-miR-574-5p
	3p22.2	2	2	hsa-miR-26a-1-3p	hsa-miR-26a-5p
	3p22.1	1	1	hsa-miR-548c-5p
	3p21.32	2	2	hsa-miR-138-1-3p	hsa-miR-138-5p
	3p21.31	7	5	hsa-miR-5095 (3)	hsa-miR-191-3p	hsa-miR-191-5p	hsa-miR-425-3p	hsa-miR-425-5p
	3p21.2	6	6	hsa-miR-5095	hsa-miR-135a-3p	hsa-miR-135a-5p	hsa-miR-548d-5p	hsa-let-7g-3p	hsa-let-7g-5p
	3p21.1	2	2	hsa-miR-5095	hsa-miR-548c-5p
	3p14.3	1	1	hsa-miR-548d-5p
	3p14.2	1	1	hsa-miR-548c-5p
	3p14.1	3	3	hsa-miR-5095	hsa-miR-548c-5p (2)
	3p13	4	3	hsa-miR-5095	hsa-miR-545-3p	hsa-miR-548d-5p (2)
	3p12.3	2	2	hsa-miR-545-5p	hsa-miR-548d-5p
	3p12.2	2	1	hsa-miR-5095 (2)
	3p12.1	3	2	hsa-miR-5095 (2)	hsa-miR-548d-5p
	3q11.2	1	1	hsa-miR-5095
	3q12.1	2	1	hsa-miR-548d-5p (2)
	3q12.3	1	1	hsa-miR-548d-5p
	3q13.11	2	2	hsa-miR-5095	hsa-miR-548c-5p
	3q13.12	1	1	hsa-miR-548c-5p
	3q13.31	2	2	hsa-miR-1244	hsa-miR-1255a
	3q13.33	3	1	hsa-miR-5095 (3)
	3q21.1	1	1	hsa-miR-5095
	3q21.2	2	1	hsa-miR-5095 (2)
	3q21.3	3	2	hsa-miR-5095	hsa-miR-548c-5p (2)
	3q22.1	2	2	hsa-miR-548c-5p	hsa-miR-548d-5p
	3q22.3	1	1	hsa-miR-5095
	3q24	2	2	hsa-miR-548c-5p	hsa-miR-548d-5p
	3q25.1	2	2	hsa-miR-5095	hsa-miR-548c-5p
	3q25.2	1	1	hsa-miR-548d-5p
	3q25.33	4	4	hsa-miR-15b-3p	hsa-miR-15b-5p	hsa-miR-16-2-3p	hsa-miR-16-5p
	3q26.1	2	2	hsa-miR-5095	hsa-miR-548c-5p
	3q26.2	2	1	hsa-miR-5095 (2)
	3q26.31	1	1	hsa-miR-5095
	3q26.32	3	2	hsa-miR-548b-5p	hsa-miR-548d-5p (2)
	3q26.33	2	1	hsa-miR-5095 (2)
	3q27.1	3	1	hsa-miR-5095 (3)
	3q27.2	3	1	hsa-miR-5095 (3)
	3q27.3	2	1	hsa-miR-5095 (2)
	3q28	4	4	hsa-miR-5095	hsa-miR-944	hsa-miR-28-3p	hsa-miR-28-5p
	3q29	4	3	hsa-miR-5095 (2)	hsa-miR-922	hsa-miR-548c-5p
4	4p16.3	2	1	hsa-miR-5095 (2)
	4p16.1	4	4	hsa-miR-95-3p	hsa-miR-95-5p	hsa-miR-548c-5p	hsa-miR-3138
	4p15.33	5	4	hsa-miR-5095 (2)	hsa-miR-548c-5p	hsa-miR-548d-5p	hsa-miR-572
	4p15.32	1	1	hsa-miR-151a-5p
	4p15.31	4	4	hsa-miR-5095	hsa-miR-218-1-3p	hsa-miR-218-5p	hsa-miR-548c-5p
	4p15.2	2	2	hsa-miR-548d-5p	hsa-miR-574-5p
	4p15.1	2	1	hsa-miR-5095 (2)
	4p14	8	6	hsa-miR-5095	hsa-miR-548c-5p	hsa-miR-548d-5p (3)	hsa-miR-574-3p	hsa-miR-574-5p	hsa-miR-584-5p
	4p13	2	2	hsa-miR-548c-3p	hsa-miR-576-3p
	4p12	3	3	hsa-miR-5095	hsa-miR-548c-5p	hsa-miR-548c-5p
	4q13.1	3	2	hsa-miR-5095 (2)	hsa-miR-548c-5p
	4q21.21	1	1	hsa-miR-5095
	4q21.22	1	1	hsa-miR-5095
	4q22.1	2	1	hsa-miR-5095 (2)
	4q24	4	4	hsa-miR-5095	hsa-miR-548c-5p	hsa-miR-548d-5p	hsa-miR-1255a
	4q25	16	14	hsa-miR-302a-3p	hsa-miR-302a-3p	hsa-miR-302a-5p	hsa-miR-302b-3p	hsa-miR-302b-5p	hsa-miR-302c-3p	hsa-miR-302c-5p	hsa-miR-302d-3p (2)
	4q26	2	1	hsa-miR-5095 (2)
	4q27	1	1	hsa-miR-5095
	4q28.1	1	1	hsa-miR-5095
	4q28.3	3	3	hsa-miR-5095	hsa-miR-548c-5p	hsa-miR-548d-5p
	4q31.1	1	1	hsa-miR-548c-5p
	4q31.21	1	1	hsa-miR-548c-5p
	4q31.22	1	1	hsa-miR-5095
	4q31.23	1	1	hsa-miR-5095
	4q31.3	2	1	hsa-miR-5095 (2)
	4q32.1	2	2	hsa-miR-548c-5p	hsa-miR-548d-5p
	4q32.2	4	3	hsa-miR-5095 (2)	hsa-miR-548c-5p	hsa-miR-548d-5p
	4q33	1	1	hsa-miR-5095
	4q34.1	2	2	hsa-miR-5095	hsa-miR-548d-5p
	4q34.2	1	1	hsa-miR-5095
	4q34.3	4	2	hsa-miR-5095 (3)	hsa-miR-548d-5p
	4q35.1	1	1	hsa-miR-548c-3p
	4q35.2	1	1	hsa-miR-5095
5	5p15.33	1	1	hsa-miR-5095
	5p15.32	1	1	hsa-miR-548c-5p
	5p15.2	2	2	hsa-miR-5095	hsa-miR-548c-5p
	5p15.1	1	1	hsa-miR-5095
	5p14.3	2	2	hsa-miR-5095	hsa-miR-548c-5p
	5p14.1	4	2	hsa-miR-5095 (2)	hsa-miR-548c-5p (2)
	5p13.3	1	1	hsa-miR-5095
	5p13.2	2	2	hsa-miR-5095	hsa-miR-545-3p
	5p13.1	2	2	hsa-miR-5095	hsa-miR-548c-5p
	5p12	2	1	hsa-miR-5095 (2)
	5q11.1	1	1	hsa-miR-5095
	5q11.2	9	7	hsa-miR-5095 (3)	hsa-miR-449a	hsa-miR-449b-3p	hsa-miR-449b-5p	hsa-miR-548c-3p	hsa-miR-548d-5p	hsa-miR-581
	5q12.1	5	4	hsa-miR-5095	hsa-miR-548c-5p (2)	hsa-miR-582-3p	hsa-miR-582-5p
	5q12.3	4	3	hsa-miR-5095	hsa-miR-548d-5p (2)	hsa-miR-576-3p
	5q13.1	2	2	hsa-miR-5095	hsa-miR-548d-5p
	5q13.2	3	1	hsa-miR-5095 (3)
	5q13.3	4	4	hsa-miR-5095 (2)	hsa-miR-518f-5p	hsa-miR-548c-5p
	5q14.1	3	3	hsa-miR-5095	hsa-miR-130b-5p	hsa-miR-548c-5p
	5q14.3	4	3	hsa-miR-5095 (2)	hsa-miR-9-3p	hsa-miR-9-5p
	5q15	2	2	hsa-miR-5095	hsa-miR-548d-5p
	5q21.1	2	1	hsa-miR-548c-5p (2)
	5q21.3	2	2	hsa-miR-545-3p	hsa-miR-548c-5p
	5q22.1	1	1	hsa-miR-545-5p
	5q22.3	1	1	hsa-miR-574-5p
	5q23.1	2	2	hsa-miR-1244	hsa-miR-548d-5p
	5q23.2	1	1	hsa-miR-5095
	5q23.3	1	1	hsa-miR-548d-5p
	5q31.1	1	1	hsa-miR-5095
	5q31.2	3	3	hsa-miR-5095	hsa-miR-548c-5p	hsa-miR-548d-5p
	5q31.3	2	2	hsa-miR-5095	hsa-let-7b-5p
	5q32	8	8	hsa-miR-143-3p	hsa-miR-143-5p	hsa-miR-145-3p	hsa-miR-145-5p	hsa-miR-378a-3p	hsa-miR-378a-5p	hsa-miR-584-3p	hsa-miR-584-5p
	5q33.1	4	2	hsa-miR-5095 (3)	hsa-miR-548c-5p
	5q33.3	4	3	hsa-miR-146a-3p	hsa-miR-146a-5p	hsa-miR-548d-5p (2)
	5q34	6	5	hsa-miR-5095 (2)	hsa-miR-103a-3p	hsa-miR-103a-2-5p	hsa-miR-107	hsa-miR-218-5p
	5q35.1	2	2	hsa-miR-5095	hsa-miR-339-5p
	5q35.2	3	3	hsa-miR-5095	hsa-miR-548d-5p	hsa-miR-1271-5p
	5q35.3	13	3	hsa-miR-5095 (10)	hsa-miR-576-3p	hsa-miR-548d-5p (2)
6	6p25.3	2	1	hsa-miR-5095 (2)
	6p25.2	2	2	hsa-miR-5095	hsa-miR-548c-5p
	6p25.1	4	4	hsa-miR-5095	hsa-miR-95-5p	hsa-miR-548c-5p	hsa-miR-548d-5p
	6p24.3	1	1	hsa-miR-5095
	6p24.2	1	1	hsa-miR-5095
	6p24.1	1	1	hsa-miR-574-5p
	6p22.3	7	3	hsa-miR-5095 (4)	hsa-miR-548c-5p	hsa-miR-548d-5p (2)
	6p22.1	1	1	hsa-miR-5095
	6p21.33	3	1	hsa-miR-5095 (3)
	6p21.31	1	1	hsa-miR-5095
	6p21.2	1	1	hsa-miR-5095
	6p21.1	5	3	hsa-miR-5095 (3)	hsa-miR-548c-5p	hsa-miR-574-5p
	6p12.3	3	3	hsa-miR-5095	hsa-miR-548c-5p	hsa-miR-548d-5p
	6p12.2	3	3	hsa-miR-133b	hsa-miR-133a-3p	hsa-miR-95-5p
	6p12.1	1	1	hsa-miR-548d-5p
	6q11.1	2	2	hsa-miR-5095	hsa-miR-574-5p
	6q12	2	1	hsa-miR-548d-5p (2)
	6q13	3	3	hsa-miR-30a-3p	hsa-miR-30a-5p	hsa-miR-95-5p
	6q14.1	1	1	hsa-miR-5095
	6q14.3	2	1	hsa-miR-5095 (2)
	6q15	4	2	hsa-miR-5095 (3)	hsa-miR-548c-5p
	6q16.1	1	1	hsa-miR-5095
	6q16.3	3	2	hsa-miR-5095 (2)	hsa-miR-548d-5p
	6q21	3	1	hsa-miR-5095 (3)
	6q22.1	2	1	hsa-miR-548c-5p (2)
	6q22.31	4	3	hsa-miR-5095 (2)	hsa-miR-548b-3p	hsa-miR-3144-5p
	6q22.33	3	2	hsa-miR-588	hsa-miR-548c-5p (2)
	6q23.2	2	2	hsa-miR-5095	hsa-miR-548d-5p
	6q23.3	3	1	hsa-miR-5095 (3)
	6q24.1	1	1	hsa-miR-548d-5p
	6q24.2	1	1	hsa-miR-548d-5p
	6q25.1	3	2	hsa-miR-5095 (2)	hsa-miR-548c-5p
	6q25.2	1	1	hsa-miR-5095
	6q25.3	6	3	hsa-miR-5095 (4)	hsa-miR-548c-5p	hsa-miR-574-5p
	6q26	1	1	hsa-miR-5095
	6q27	3	3	hsa-miR-5095 (3)
7	7p22.3	2	2	hsa-miR-339-3p	hsa-miR-339-5p
	7p22.2	3	3	hsa-miR-5095	hsa-miR-15a-5p	hsa-miR-1273g-5p
	7p22.1	5	1	hsa-miR-5095 (5)
	7p21.3	2	1	hsa-miR-5095 (2)
	7p21.2	2	2	hsa-miR-5095	hsa-miR-548c-5p
	7p15.3	1	1	hsa-miR-5095
	7p15.2	4	4	hsa-miR-5095	hsa-miR-148a-5p	hsa-miR-196b-3p	hsa-miR-196b-5p
	7p15.1	1	1	hsa-miR-548c-5p
	7p14.1	4	3	hsa-miR-5095	hsa-miR-548c-5p (2)	hsa-miR-548d-5p
	7p13	1	1	hsa-miR-5095
	7p12.3	1	1	hsa-miR-574-5p
	7p12.1	2	1	hsa-miR-5095 (2)
	7p11.2	2	2	hsa-miR-548c-5p	hsa-miR-148a-3p
	7q11.21	5	2	hsa-miR-5095 (3)	hsa-miR-548c-5p (2)
	7q11.22	4	2	hsa-miR-5095 (3)	hsa-miR-548c-5p
	7q11.23	5	3	hsa-miR-5095 (3)	hsa-miR-590-3p	hsa-miR-590-5p
	7q21.11	2	2	hsa-miR-5095	hsa-miR-548c-5p
	7q21.12	1	1	hsa-miR-5095
	7q21.13	2	2	hsa-miR-548c-3p	hsa-miR-95-5p
	7q21.2	2	1	hsa-miR-5095 (2)
	7q21.3	2	2	hsa-miR-5095	hsa-miR-548c-5p
	7q22.1	14	9	hsa-miR-5095 (3)	hsa-miR-25-3p	hsa-miR-25-5p	hsa-miR-93-3p	hsa-miR-93-5p	hsa-miR-106b-3p	hsa-miR-106b-5p	hsa-miR-548b-5p
	7q22.3	2	1	hsa-miR-5095 (2)
	7q31.1	2	2	hsa-miR-5095	hsa-miR-548c-3p
	7q31.31	1	1	hsa-miR-548d-5p
	7q31.33	3	3	hsa-miR-5095	hsa-miR-548c-5p	hsa-miR-548d-5p
	7q32.1	5	5	hsa-miR-5095	hsa-miR-129-1-3p	hsa-miR-129-2-3p	hsa-miR-129-5p	hsa-miR-548c-5p
	7q32.2	6	6	hsa-miR-182-3p	hsa-miR-182-5p	hsa-miR-183-3p	hsa-miR-183-5p	hsa-miR-335-3p	hsa-miR-335-5p
	7q32.3	5	5	hsa-miR-5095	hsa-miR-29a-3p	hsa-miR-29a-5p	hsa-miR-29b-3p	hsa-miR-29b-1-5p
	7q33	4	4	hsa-miR-5095	hsa-miR-548c-5p	hsa-miR-548d-5p	hsa-miR-1244
	7q34	1	1	hsa-miR-548d-5p
	7q35	1	1	hsa-miR-545-3p
	7q36.1	5	4	hsa-miR-5095	hsa-miR-151a-3p	hsa-miR-548c-5p	hsa-miR-548d-5p (2)
	7q36.2	1	1	hsa-miR-5095
	7q36.3	2	2	hsa-miR-5095 (2)
8	8p23.3	1	1	hsa-miR-548b-5p
	8p23.1	7	5	hsa-miR-3926 (2)	hsa-miR-5095 (2)	hsa-miR-124-3p	hsa-miR-124-5p	hsa-miR-548d-5p
	8p22	3	3	hsa-miR-5095	hsa-miR-548b-5p	hsa-miR-548c-5p
	8p21.3	3	2	hsa-miR-5095 (2)	hsa-miR-320a
	8p21.1	2	1	hsa-miR-5095 (2)
	8p12	7	3	hsa-miR-5095 (3)	hsa-miR-548c-5p (3)	hsa-miR-548d-5p
	8p11.22	1	1	hsa-miR-5095
	8p11.21	4	2	hsa-miR-483-3p (2)	hsa-miR-486-5p (2)
	8q12.1	6	3	hsa-miR-5095 (4)	hsa-miR-483-3p	hsa-miR-548c-5p
	8q12.3	2	2	hsa-miR-124-3p	hsa-miR-124-5p
	8q13.1	1	1	hsa-miR-5095
	8q21.11	2	1	hsa-miR-5095 (2)
	8q21.13	4	2	hsa-miR-5095 (3)	hsa-miR-576-3p
	8q22.1	5	3	hsa-miR-5095	hsa-miR-548c-5p (2)	hsa-miR-548d-5p (2)
	8q22.2	4	2	hsa-miR-5095 (3)	hsa-miR-875-5p
	8q22.3	2	2	hsa-miR-5095	hsa-miR-548d-5p
	8q23.1	2	2	hsa-miR-5095	hsa-miR-548c-5p
	8q23.3	2	2	hsa-miR-5095	hsa-miR-548d-5p
	8q24.13	7	5	hsa-miR-5095 (3)	hsa-miR-548c-3p	hsa-miR-548d-3p	hsa-miR-548d-5p	hsa-miR-574-5p
	8q24.21	2	2	hsa-miR-5095	hsa-miR-548d-5p
	8q24.22	7	7	hsa-miR-5095	hsa-miR-28-5p	hsa-miR-30b-3p	hsa-miR-30b-5p	hsa-miR-30d-3p	hsa-miR-30d-5p	hsa-miR-574-5p
	8q24.23	1	1	hsa-miR-5095
	8q24.3	6	5	hsa-miR-5095 (2)	hsa-miR-151a-3p	hsa-miR-151a-5p	hsa-miR-574-5p	hsa-miR-641
9	9p24.1	10	4	hsa-miR-5095 (6)	hsa-miR-101-3p	hsa-miR-548d-5p (2)	hsa-miR-1273g-5p
	9p23	1	1	hsa-miR-5095
	9p21.3	5	5	hsa-miR-5095	hsa-miR-31-3p	hsa-miR-31-5p	hsa-miR-491-3p	hsa-miR-491-5p
	9p21.2	1	1	hsa-miR-5095
	9p21.1	1	1	hsa-miR-574-5p
	9p13.3	3	1	hsa-miR-5095 (3)
	9p13.2	1	1	hsa-miR-5095
	9q13	2	1	hsa-miR-5095 (2)
	9q21.12	4	3	hsa-miR-5095 (2)	hsa-miR-204-3p	hsa-miR-204-5p
	9q21.13	4	3	hsa-miR-5095 (2)	hsa-miR-574-5p	hsa-miR-584-5p
	9q21.31	1	1	hsa-miR-5095
	9q21.32	4	3	hsa-miR-5095 (2)	hsa-miR-7-1-3p	hsa-miR-7-5p
	9q22.2	3	2	hsa-miR-5095	hsa-miR-576-3p (2)
	9q22.31	1	1	hsa-miR-5095
	9q22.32	8	8	hsa-miR-5095	hsa-miR-23b-3p	hsa-miR-23b-5p	hsa-miR-27b-3p	hsa-miR-27b-5p	hsa-miR-146b-3p	hsa-let-7a-5p	hsa-let-7d-5p
	9q22.33	1	1	hsa-miR-5095
	9q31.1	2	2	hsa-miR-5095	hsa-miR-548d-5p
	9q31.2	1	1	hsa-miR-548b-5p
	9q31.3	3	1	hsa-miR-5095 (3)
	9q32	3	3	hsa-miR-5095	hsa-miR-455-3p	hsa-miR-455-5p
	9q33.1	2	2	hsa-miR-5095	hsa-miR-548b-5p
	9q33.3	8	5	hsa-miR-5095 (4)	hsa-miR-181a-2-3p	hsa-miR-181a-5p	hsa-miR-181b-5p	hsa-miR-548d-5p
	9q34.11	7	4	hsa-miR-5095 (4)	hsa-miR-199a-3p	hsa-miR-199b-3p	hsa-miR-199b-5p
	9q34.2	1	1	hsa-miR-5095
	9q34.3	2	2	hsa-miR-126-3p	hsa-miR-126-5p
10	10p15.3	1	1	hsa-miR-574-5p
	10p15.1	5	3	hsa-miR-5095 (3)	hsa-miR-548b-5p	hsa-miR-548d-5p
	10p14	9	4	hsa-miR-5095 (3)	hsa-miR-548b-5p	hsa-miR-548d-5p	hsa-miR-574-5p (4)
	10p13	4	2	hsa-miR-5095 (3)	hsa-miR-574-5p
	10p12.31	4	4	hsa-miR-5095	hsa-miR-545-3p	hsa-miR-548b-5p	hsa-miR-548d-5p
	10p12.2	2	2	hsa-miR-603	hsa-miR-1273g-5p
	10p12.1	5	3	hsa-miR-5095 (3)	hsa-miR-122-5p	hsa-miR-548d-5p
	10p11.22	6	3	hsa-miR-548b-5p (2)	hsa-miR-548c-5p (2)	hsa-miR-548d-5p (2)
	10p11.21	3	3	hsa-miR-5095	hsa-miR-548b-5p	hsa-miR-548d-5p
	10q11.22	1	1	hsa-miR-548c-5p
	10q11.23	1	1	hsa-miR-5095
	10q21.1	2	2	hsa-miR-5095	hsa-miR-548d-5p
	10q21.2	2	2	hsa-miR-548b-5p	hsa-miR-548d-5p
	10q21.3	3	2	hsa-miR-5095 (2)	hsa-miR-574-5p
	10q22.2	4	4	hsa-miR-5095	hsa-miR-548b-5p	hsa-miR-548d-5p	hsa-miR-606
	10q22.3	2	2	hsa-miR-5095	hsa-miR-548c-5p
	10q23.1	3	3	hsa-miR-5095	hsa-miR-548b-5p	hsa-miR-548d-5p
	10q23.2	3	3	hsa-miR-5095	hsa-miR-346	hsa-miR-574-5p
	10q23.31	7	5	hsa-miR-5095	hsa-miR-107	hsa-miR-103a-3p	hsa-miR-548b-5p (2)	hsa-miR-548d-5p (2)
	10q23.33	2	2	hsa-miR-5095	hsa-miR-574-5p
	10q24.1	1	1	hsa-miR-5095
	10q24.2	2	2	hsa-miR-5095	hsa-miR-1287-5p
	10q24.32	4	3	hsa-miR-5095 (2)	hsa-miR-146b-3p	hsa-miR-146b-5p
	10q24.33	1	1	hsa-miR-5095
	10q25.1	2	2	hsa-miR-609	hsa-miR-574-5p
	10q25.2	4	3	hsa-miR-5095 (2)	hsa-miR-548b-5p	hsa-miR-548d-5p
	10q25.3	2	2	hsa-miR-5095	hsa-miR-3663-5p
	10q26.11	3	3	hsa-miR-7-5p	hsa-miR-548b-5p	hsa-miR-548d-5p
	10q26.12	1	1	hsa-miR-5095
	10q26.13	2	2	hsa-miR-548b-5p	hsa-miR-548d-5p
	10q26.3	1	1	hsa-miR-378a-3p
11	11p15.5	4	4	hsa-miR-210-3p	hsa-miR-210-5p	hsa-miR-483-3p	hsa-miR-483-5p
	11p15.4	4	2	hsa-miR-5095 (3)	hsa-miR-548b-5p
	11p15.3	2	2	hsa-miR-5095	hsa-miR-548b-5p
	11p15.2	1	1	hsa-miR-5095
	11p15.1	2	2	hsa-miR-5095	hsa-miR-548d-5p
	11p14.3	1	1	hsa-miR-574-5p
	11p14.2	1	1	hsa-miR-5095
	11p14.1	6	3	hsa-miR-5095	hsa-miR-610 (2)	hsa-miR-548c-5p (3)
	11p13	3	2	hsa-miR-548b-5p (2)	hsa-miR-548d-5p
	11p12	4	3	hsa-miR-5095	hsa-miR-28-3p	hsa-miR-548c-5p (2)
	11p11.2	3	3	hsa-miR-129-1-3p	hsa-miR-129-2-3p	hsa-miR-129-5p
	11q12.1	5	5	hsa-miR-130a-3p	hsa-miR-130a-5p	hsa-miR-146a-3p	hsa-miR-548c-5p	hsa-miR-548d-5p
	11q12.2	1	1	hsa-miR-1273g-5p
	11q12.3	4	2	hsa-miR-5095 (3)	hsa-miR-548c-5p
	11q13.1	8	5	hsa-miR-5095 (4)	hsa-miR-192-3p	hsa-miR-192-5p	hsa-miR-194-3p	hsa-miR-194-5p
	11q13.2	3	1	hsa-miR-5095 (3)
	11q13.3	2	2	hsa-miR-5095	hsa-miR-548c-5p
	11q13.4	5	3	hsa-miR-5095 (3)	hsa-miR-139-3p	hsa-miR-139-5p
	11q13.5	1	1	hsa-miR-5095
	11q14.1	3	3	hsa-miR-548b-5p	hsa-miR-574-5p	hsa-miR-1273g-5p
	11q14.3	2	2	hsa-miR-5095	hsa-miR-548d-5p
	11q22.1	3	3	hsa-miR-548b-5p	hsa-miR-548c-5p	hsa-miR-548d-5p
	11q22.3	3	2	hsa-miR-5095 (2)	hsa-miR-548d-5p
	11q23.1	5	5	hsa-miR-5095	hsa-miR-34b-3p	hsa-miR-34b-5p	hsa-miR-34c-3p	hsa-miR-34c-5p
	11q23.3	5	3	hsa-miR-5095 (3)	hsa-miR-378a-3p	hsa-miR-548c-5p
	11q24.1	5	5	hsa-miR-100-3p	hsa-miR-100-5p	hsa-miR-125b-1-3p	hsa-miR-125b-5p	hsa-let-7a-5p
	11q24.2	1	1	hsa-miR-548b-5p
	11q24.3	4	3	hsa-miR-5095 (2)	hsa-miR-548b-5p	hsa-miR-548d-5p
	11q25	2	2	hsa-miR-5095 (2)
12	12p13.33	1	1	hsa-miR-5095
	12p13.32	2	2	hsa-miR-5095	hsa-miR-574-5p
	12p13.31	7	7	hsa-miR-5095	hsa-miR-141-3p	hsa-miR-141-5p	hsa-miR-200c-3p	hsa-miR-200c-5p	hsa-miR-574-5p	hsa-miR-1244
	12p12.2	1	1	hsa-miR-5095
	12p12.1	2	2	hsa-miR-920	hsa-miR-574-5p
	12p11.23	2	2	hsa-miR-5095	hsa-miR-548c-5p
	12p11.22	2	1	hsa-miR-548c-5p (2)
	12p11.21	3	2	hsa-miR-5095 (2)	hsa-miR-574-5p
	12p11.1	2	2	hsa-miR-548b-5p	hsa-miR-548d-5p
	12q12	5	4	hsa-miR-548b-5p	hsa-miR-548d-5p (2)	hsa-miR-574-5p	hsa-miR-576-3p
	12q13.11	2	2	hsa-miR-5095	hsa-miR-548b-5p
	12q13.12	7	2	hsa-miR-5095 (6)	hsa-miR-548d-5p
	12q13.13	5	5	hsa-miR-5095	hsa-miR-148b-3p	hsa-miR-148b-5p	hsa-miR-196a-5p	hsa-miR-622
	12q13.2	1	1	hsa-miR-548d-5p
	12q13.3	1	1	hsa-miR-5095
	12q14.1	5	5	hsa-miR-26a-2-3p	hsa-miR-26a-5p	hsa-let-7i-3p	hsa-let-7i-5p	hsa-miR-548c-5p
	12q14.2	4	4	hsa-miR-5095	hsa-miR-548b-5p	hsa-miR-548c-3p	hsa-miR-548d-5p
	12q14.3	1	1	hsa-miR-574-5p
	12q21.2	3	1	hsa-miR-5095 (3)
	12q21.31	3	3	hsa-miR-5095	hsa-miR-548b-5p	hsa-miR-617
	12q21.33	2	2	hsa-miR-5095	hsa-miR-548c-3p
	12q22	2	1	hsa-miR-5095 (2)
	12q23.1	3	3	hsa-miR-135a-5p	hsa-miR-548b-5p	hsa-miR-548d-5p
	12q23.3	1	1	hsa-miR-5095
	12q24.11	2	2	hsa-miR-5095	hsa-miR-619-3p
	12q24.12	2	2	hsa-miR-548b-5p	hsa-miR-548d-5p
	12q24.13	1	1	hsa-miR-5095
	12q24.21	3	2	hsa-miR-5095 (2)	hsa-miR-545-3p
	12q24.23	2	1	hsa-miR-5095 (2)
	12q24.31	10	2	hsa-miR-5095 (7)	hsa-miR-548c-5p (3)
	12q24.32	2	2	hsa-miR-548b-5p	hsa-miR-548d-5p
13	13q11	1	1	hsa-miR-574-5p
	13q12.11	2	1	hsa-miR-5095 (2)
	13q12.12	2	2	hsa-miR-5095	hsa-miR-1273g-5p
	13q12.13	3	1	hsa-miR-5095 (3)
	13q12.3	2	1	hsa-miR-5095 (2)
	13q13.1	4	3	hsa-miR-5095 (2)	hsa-miR-548b-5p	hsa-miR-548d-5p
	13q13.3	1	1	hsa-miR-5095
	13q14.11	2	2	hsa-miR-548b-5p	hsa-miR-548d-5p
	13q14.12	1	1	hsa-miR-5095
	13q14.13	2	2	hsa-miR-5095	hsa-miR-548c-5p
	13q14.2	10	7	hsa-miR-5095 (2)	hsa-miR-15a-3p	hsa-miR-15a-5p	hsa-miR-16-1-3p	hsa-miR-16-5p	hsa-miR-548b-5p (2)	hsa-miR-548d-5p (2)
	13q14.3	2	2	hsa-miR-95-5p	hsa-miR-548c-5p
	13q21.1	2	2	hsa-miR-548b-5p	hsa-miR-548d-5p
	13q21.2	2	2	hsa-miR-576-3p	hsa-miR-548c-5p
	13q21.31	2	2	hsa-miR-5095	hsa-miR-574-5p
	13q21.32	1	1	hsa-miR-5095
	13q22.1	1	1	hsa-miR-5095
	13q22.2	1	1	hsa-miR-5095
	13q31.1	3	3	hsa-miR-548b-5p	hsa-miR-548d-5p	hsa-miR-1244
	13q31.2	1	1	hsa-miR-548c-5p
	13q31.3	16	16	hsa-miR-5095	hsa-miR-17-3p	hsa-miR-17-5p	hsa-miR-18a-3p	hsa-miR-18a-5p	hsa-miR-18b-5p	hsa-miR-19a-3p	hsa-miR-19b-3p
	13q32.1	2	2	hsa-miR-5095 (2)
	13q32.3	2	2	hsa-miR-548c-5p	hsa-miR-1273g-5p
	13q33.2	1	1	hsa-miR-5095
	13q33.3	3	3	hsa-miR-603	hsa-miR-548b-5p	hsa-miR-548d-5p
	13q34	2	2	hsa-miR-5095	hsa-miR-548b-5p
14	14q11.2	3	3	hsa-miR-5095	hsa-miR-548c-3p	hsa-miR-574-5p
	14q12	8	4	hsa-miR-5095 (3)	hsa-miR-548b-5p (2)	hsa-miR-548c-5p	hsa-miR-548d-5p (2)
	14q13.2	3	1	hsa-miR-5095 (3)
	14q13.3	1	1	hsa-miR-5095
	14q21.1	5	3	hsa-miR-5095 (2)	hsa-miR-548b-5p	hsa-miR-548d-5p (2)
	14q21.3	1	1	hsa-miR-5095
	14q22.2	2	2	hsa-miR-5095	hsa-miR-378a-3p
	14q22.3	2	2	hsa-miR-5095	hsa-miR-548c-5p
	14q23.1	3	3	hsa-miR-548b-5p	hsa-miR-548c-5p	hsa-miR-548d-5p
	14q23.2	1	1	hsa-miR-5095
	14q23.3	7	4	hsa-miR-5095 (2)	hsa-miR-548c-5p	hsa-miR-625-3p (2)	hsa-miR-625-5p (2)
	14q24.1	3	2	hsa-miR-5095 (2)	hsa-miR-548c-5p
	14q24.3	3	1	hsa-miR-5095 (3)
	14q31.2	2	2	hsa-miR-5095	hsa-miR-545-5p
	14q31.3	2	2	hsa-miR-603	hsa-miR-548d-5p
	14q32.11	2	2	hsa-miR-5095	hsa-miR-1273g-5p
	14q32.12	1	1	hsa-miR-1244
	14q32.2	16	16	hsa-miR-5095	hsa-miR-127-3p	hsa-miR-127-5p	hsa-miR-136-3p	hsa-miR-136-5p	hsa-miR-337-3p	hsa-miR-337-5p	hsa-miR-342-3p
	14q32.31	34	31	hsa-miR-5095	hsa-miR-134-3p	hsa-miR-134-5p	hsa-miR-299-3p	hsa-miR-299-5p	hsa-miR-323a-3p	hsa-miR-323a-5p	hsa-miR-329-3p (2)
	14q32.32	1	1	hsa-miR-5095
	14q32.33	6	3	hsa-miR-5095 (4)	hsa-miR-203a-3p	hsa-miR-203a-5p
15	15q11.1	1	1	hsa-miR-5095
	15q11.2	6	1	hsa-miR-5095 (6)
	15q12	4	3	hsa-miR-5095 (3)	hsa-miR-548b-5p	hsa-miR-548d-5p
	15q13.2	2	1	hsa-miR-5095 (2)
	15q13.3	3	3	hsa-miR-5095	hsa-miR-211-3p	hsa-miR-211-5p
	15q14	5	3	hsa-miR-5095 (3)	hsa-miR-548b-5p	hsa-miR-548d-5p
	15q15.1	5	1	hsa-miR-5095 (5)
	15q15.2	1	1	hsa-miR-5095
	15q21.1	6	4	hsa-miR-576-3p	hsa-miR-548b-5p (2)	hsa-miR-548c-5p	hsa-miR-548d-5p (2)
	15q21.2	3	2	hsa-miR-5095 (2)	hsa-miR-548c-5p
	15q21.3	3	2	hsa-miR-5095 (2)	hsa-miR-574-5p
	15q22.1	1	1	hsa-miR-5095
	15q22.2	2	1	hsa-miR-548c-5p (2)
	15q22.31	2	2	hsa-miR-5095	hsa-miR-422a
	15q23	4	4	hsa-miR-5095	hsa-miR-548d-3p	hsa-miR-629-3p	hsa-miR-629-5p
	15q24.1	2	2	hsa-miR-5095	hsa-miR-574-5p
	15q24.2	3	1	hsa-miR-5095 (3)
	15q25.1	3	2	hsa-miR-5095 (2)	hsa-miR-1273g-5p
	15q25.2	1	1	hsa-miR-5095
	15q26.1	5	5	hsa-miR-7-2-3p	hsa-miR-7-5p	hsa-miR-9-3p	hsa-miR-9-5p	hsa-miR-548c-5p
	15q26.2	4	3	hsa-miR-5095 (2)	hsa-miR-548b-5p	hsa-miR-548d-5p
16	16p13.3	15	4	hsa-miR-5095 (12)	hsa-miR-548c-5p	hsa-miR-572	hsa-miR-940
	16p13.2	2	2	hsa-miR-5095	hsa-miR-548c-5p
	16p13.13	1	1	hsa-miR-5095
	16p13.12	6	5	hsa-miR-5095 (2)	hsa-miR-193b-3p	hsa-miR-193b-5p	hsa-miR-365a-3p	hsa-miR-365a-5p
	16p13.11	2	1	hsa-miR-5095 (2)
	16p12.3	4	1	hsa-miR-5095 (4)
	16p12.2	6	2	hsa-miR-5095 (4)	hsa-miR-548c-5p (2)
	16p12.1	5	1	hsa-miR-5095 (5)
	16p11.2	7	3	hsa-miR-5095 (5)	hsa-miR-663a	hsa-miR-548c-5p
	16q12.1	5	4	hsa-miR-5095 (2)	hsa-miR-548b-5p	hsa-miR-548c-5p	hsa-miR-548d-5p
	16q12.2	2	2	hsa-miR-5095	hsa-miR-548b-5p
	16q13	5	4	hsa-miR-5095 (2)	hsa-miR-138-2-3p	hsa-miR-138-5p	hsa-miR-548c-5p
	16q21	2	1	hsa-miR-5095 (2)
	16q22.1	8	6	hsa-miR-5095 (2)	hsa-miR-140-3p	hsa-miR-140-5p	hsa-miR-328-3p	hsa-miR-328-5p	hsa-miR-548c-5p (2)
	16q22.2	1	1	hsa-miR-606
	16q22.3	1	1	hsa-miR-603
	16q23.1	2	1	hsa-miR-5095 (2)
	16q23.2	2	1	hsa-miR-5095 (2)
	16q23.3	1	1	hsa-miR-548c-5p
	16q24.1	1	1	hsa-miR-5095
	16q24.2	1	1	hsa-miR-5095
	16q24.3	2	1	hsa-miR-5095 (2)
17	17p13.3	7	5	hsa-miR-5095 (3)	hsa-miR-132-3p	hsa-miR-132-5p	hsa-miR-212-3p	hsa-miR-212-5p
	17p13.2	6	3	hsa-miR-5095 (4)	hsa-miR-328-5p	hsa-miR-548d-5p
	17p13.1	9	7	hsa-miR-5095 (3)	hsa-miR-195-3p	hsa-miR-195-5p	hsa-miR-324-3p	hsa-miR-324-5p	hsa-miR-497-3p	hsa-miR-497-5p
	17p12	6	5	hsa-miR-5095 (2)	hsa-miR-548b-5p	hsa-miR-548c-5p	hsa-miR-744-3p	hsa-miR-744-5p
	17p11.2	5	2	hsa-miR-5095 (4)	hsa-miR-151a-3p
	17q11.2	6	3	hsa-miR-5095 (4)	hsa-miR-365a-3p	hsa-miR-451a
	17q12	4	2	hsa-miR-5095 (3)	hsa-miR-545-5p
	17q21.31	3	1	hsa-miR-5095 (3)
	17q21.32	8	6	hsa-miR-5095 (2)	hsa-miR-10a-3p	hsa-miR-10a-5p	hsa-miR-152-3p	hsa-miR-152-5p	hsa-miR-196a-5p (2)
	17q21.33	2	1	hsa-miR-5095 (2)
	17q22	7	7	hsa-miR-5095	hsa-miR-142-3p	hsa-miR-142-5p	hsa-miR-301a-3p	hsa-miR-301a-5p	hsa-miR-548d-5p	hsa-miR-574-5p
	17q23.1	3	3	hsa-miR-5095	hsa-miR-21-3p	hsa-miR-21-5p
	17q23.2	3	3	hsa-miR-5095	hsa-miR-548b-5p	hsa-miR-548d-5p
	17q23.3	3	3	hsa-miR-378a-3p	hsa-miR-548b-5p	hsa-miR-548d-5p
	17q24.1	1	1	hsa-miR-548c-5p
	17q24.2	6	3	hsa-miR-5095 (4)	hsa-miR-548d-3p	hsa-miR-548d-5p
	17q25.1	9	3	hsa-miR-5095 (7)	hsa-miR-548c-5p	hsa-miR-574-5p
	17q25.3	6	4	hsa-miR-5095 (3)	hsa-miR-338-3p	hsa-miR-338-5p	hsa-miR-574-5p
18	18p11.32	4	2	hsa-miR-5095 (3)	hsa-miR-548c-5p
	18p11.31	3	1	hsa-miR-5095 (3)
	18p11.22	1	1	hsa-miR-576-3p
	18p11.21	5	3	hsa-miR-5095 (3)	hsa-miR-576-3p	hsa-miR-574-5p
	18q11.2	10	8	hsa-miR-5095 (3)	hsa-miR-1-3p	hsa-miR-133a-3p	hsa-miR-133a-5p	hsa-miR-133b	hsa-miR-378a-3p	hsa-miR-548b-5p	hsa-miR-548d-5p
	18q12.1	2	2	hsa-miR-5095	hsa-miR-548b-5p
	18q12.2	2	2	hsa-miR-187-3p	hsa-miR-187-5p
	18q12.3	5	3	hsa-miR-5095	hsa-miR-548b-5p (2)	hsa-miR-548d-5p (2)
	18q21.1	6	4	hsa-miR-5095 (3)	hsa-miR-548c-5p	hsa-miR-548d-5p	hsa-miR-574-5p
	18q21.31	2	2	hsa-miR-122-3p	hsa-miR-122-5p
	18q21.32	2	1	hsa-miR-5095 (2)
	18q21.33	4	4	hsa-miR-5095	hsa-miR-548b-5p	hsa-miR-548c-5p	hsa-miR-548d-5p
	18q22.1	2	1	hsa-miR-548c-5p (2)
	18q22.2	3	1	hsa-miR-5095 (3)
	18q22.3	4	2	hsa-miR-5095 (3)	hsa-miR-548c-5p
	18q23	2	1	hsa-miR-5095 (2)
19	19p13.3	10	4	hsa-miR-5095 (7)	hsa-miR-7-5p	hsa-miR-548d-5p	hsa-miR-574-5p
	19p13.2	12	6	hsa-miR-5095 (6)	hsa-miR-199a-3p	hsa-miR-199a-5p	hsa-miR-199b-3p	hsa-miR-548b-5p	hsa-miR-548d-5p
	19p13.13	4	3	hsa-miR-5095 (2)	hsa-miR-548b-5p	hsa-miR-548d-5p
	19p13.12	8	8	hsa-miR-5095	hsa-miR-23a-3p	hsa-miR-23a-5p	hsa-miR-27a-3p	hsa-miR-27a-5p	hsa-miR-181c-3p	hsa-miR-181c-5p	hsa-miR-584-5p
	19p13.11	5	1	hsa-miR-5095 (5)
	19p12	3	1	hsa-miR-5095 (3)
	19q13.11	4	4	hsa-miR-5095	hsa-miR-548b-5p	hsa-miR-548c-5p	hsa-miR-548d-5p
	19q13.12	1	1	hsa-miR-5095
	19q13.13	3	3	hsa-miR-5095	hsa-miR-548b-5p	hsa-miR-548d-5p
	19q13.2	7	4	hsa-miR-5095 (4)	hsa-miR-548b-5p	hsa-miR-548d-5p	hsa-miR-641
	19q13.3	1	1	hsa-miR-5095
	19q13.31	1	1	hsa-miR-151a-5p
	19q13.32	9	7	hsa-miR-5095	hsa-miR-330-3p	hsa-miR-330-5p	hsa-miR-642a-3p (2)	hsa-miR-642a-5p (2)	hsa-miR-769-3p	hsa-miR-769-5p
	19q13.33	4	3	hsa-miR-5095 (2)	hsa-miR-150-3p	hsa-miR-150-5p
	19q13.41	5	5	hsa-miR-99b-3p	hsa-miR-99b-5p	hsa-miR-125a-3p	hsa-miR-125a-5p	hsa-let-7e-5p
	19q13.42	51	25	hsa-miR-5095 (4)	hsa-miR-371a-3p	hsa-miR-371a-5p	hsa-miR-372-3p	hsa-miR-372-5p	hsa-miR-373-3p	hsa-miR-373-5p	hsa-miR-512-3p (2)
	19q13.43	3	3	hsa-miR-5095	hsa-miR-548b-5p	hsa-miR-548d-5p
20	20p13	5	5	hsa-miR-107	hsa-miR-103a-3p	hsa-miR-103a-2-5p	hsa-miR-339-5p	hsa-miR-548d-5p
	20p12.1	2	2	hsa-miR-548d-5p	hsa-miR-574-5p
	20p11.23	2	2	hsa-miR-1244	hsa-miR-548d-5p
	20p11.21	1	1	hsa-miR-5095
	20p11.1	1	1	hsa-miR-663a
	20q11.1	1	1	hsa-miR-574-5p
	20q11.22	2	2	hsa-miR-5095	hsa-miR-545-3p
	20q11.23	4	2	hsa-miR-5095 (3)	hsa-miR-548d-5p
	20q12	3	2	hsa-miR-5095 (2)	hsa-miR-548c-5p
	20q13.12	2	1	hsa-miR-5095 (2)
	20q13.13	2	2	hsa-miR-5095	hsa-miR-548d-5p
	20q13.2	1	1	hsa-miR-5095
	20q13.32	1	1	hsa-miR-548c-5p
	20q13.33	15	10	hsa-miR-5095 (3)	hsa-miR-941 (4)	hsa-miR-1-3p	hsa-miR-1-5p	hsa-miR-124-3p	hsa-miR-124-5p	hsa-miR-133a-3p	hsa-miR-133a-5p
21	21p12	1	1	hsa-miR-5095
	21p11.2	4	1	hsa-miR-663a (4)
	21q11.2	1	1	hsa-miR-5095
	21q21.1	7	6	hsa-miR-5095	hsa-miR-99a-3p	hsa-miR-99a-5p	hsa-miR-125b-5p	hsa-miR-548c-5p (2)	hsa-let-7c-5p
	21q21.2	2	1	hsa-miR-5095 (2)
	21q21.3	3	3	hsa-miR-155-3p	hsa-miR-155-5p	hsa-miR-548d-5p
	21q22.11	3	1	hsa-miR-5095 (3)
	21q22.12	2	2	hsa-miR-802	hsa-miR-548b-5p
	21q22.13	2	2	hsa-miR-5095	hsa-miR-548d-5p
	21q22.3	2	1	hsa-miR-5095 (2)
22	22q11.1	1	1	hsa-miR-574-5p
	22q11.21	10	9	hsa-miR-5095 (2)	hsa-miR-130b-3p	hsa-miR-130b-5p	hsa-miR-185-3p	hsa-miR-185-5p	hsa-miR-301b-3p	hsa-miR-301b-5p	hsa-miR-576-3p
	22q11.23	1	1	hsa-miR-548c-5p
	22q12.1	1	1	hsa-miR-548c-5p
	22q12.2	2	2	hsa-miR-5095	hsa-miR-548d-5p
	22q12.3	2	1	hsa-miR-339-5p (2)
	22q13.1	2	1	hsa-miR-5095 (2)
	22q13.2	2	1	hsa-miR-5095 (2)
	22q13.3	1	1	hsa-miR-5095
	22q13.31	5	4	hsa-miR-5095 (4)	hsa-let-7a-5p	hsa-let-7b-5p	hsa-let-7c-5p
	22q13.33	2	2	hsa-miR-5095	hsa-miR-548c-5p
X	Xp22.33	1	1	hsa-miR-5095
	Xp22.31	1	1	hsa-miR-5095
	Xp22.2	3	2	hsa-miR-5095 (2)	hsa-miR-548c-5p
	Xp22.12	1	1	hsa-miR-5095
	Xp21.3	1	1	hsa-miR-5095
	Xp21.2	1	1	hsa-miR-5095
	Xp21.1	3	3	hsa-miR-5095	hsa-miR-576-3p	hsa-miR-548c-5p
	Xp11.4	3	2	hsa-miR-5095 (2)	hsa-miR-548c-5p
	Xp11.3	4	3	hsa-miR-5095 (2)	hsa-miR-221-3p	hsa-miR-221-5p
	Xp11.23	7	5	hsa-miR-5095	hsa-miR-500a-3p (2)	hsa-miR-500a-5p (2)	hsa-miR-501-3p	hsa-miR-501-5p
	Xp11.22	7	5	hsa-miR-5095 (3)	hsa-miR-98-3p	hsa-miR-98-5p	hsa-miR-151a-5p	hsa-miR-574-5p
	Xq11.2	2	2	hsa-miR-5095	hsa-miR-95-5p
	Xq12	3	3	hsa-miR-5095	hsa-miR-223-3p	hsa-miR-223-5p
	Xq13.1	3	2	hsa-miR-5095 (2)	hsa-miR-548c-5p
	Xq13.2	5	5	hsa-miR-5095	hsa-miR-374a-3p	hsa-miR-374a-5p	hsa-miR-545-3p	hsa-miR-545-5p
	Xq13.3	1	1	hsa-miR-5095
	Xq21.2	2	2	hsa-miR-361-3p	hsa-miR-361-5p
	Xq21.31	2	2	hsa-miR-5095	hsa-miR-548c-3p
	Xq21.33	2	2	hsa-miR-5095	hsa-miR-574-5p
	Xq22.1	2	1	hsa-miR-5095 (2)
	Xq23	2	1	hsa-miR-5095 (2)
	Xq24	3	2	hsa-miR-5095 (2)	hsa-miR-548c-5p
	Xq25	2	2	hsa-miR-5095	hsa-miR-574-5p
	Xq26.2	14	14	hsa-miR-17-5p	hsa-miR-18a-5p	hsa-miR-18b-3p	hsa-miR-18b-5p	hsa-miR-19b-3p	hsa-miR-19b-2-5p	hsa-miR-20b-3p	hsa-miR-20b-5p
	Xq26.3	7	7	hsa-miR-5095	hsa-miR-424-3p	hsa-miR-424-5p	hsa-miR-450a-1-3p	hsa-miR-450a-5p	hsa-miR-542-3p	hsa-miR-542-5p
	Xq27.1	1	1	hsa-miR-5095
	Xq27.2	1	1	hsa-miR-5095
	Xq27.3	9	5	hsa-miR-507	hsa-miR-513a-3p (3)	hsa-miR-513c-3p (3)	hsa-miR-513c-5p	hsa-miR-888-5p
	Xq28	7	4	hsa-miR-5095 (3)	hsa-miR-224-3p	hsa-miR-224-5p	hsa-miR-548c-5p (2)

## Sheet: Human Genomic Variants
HUMAN GENOME OF REFERENCE	ACCESSION CODE	ORIGIN OF HUMAN GENOMIC VARIANTS SEQUENCES	ACRONYM
HG01432	SRR1606778	Colombian in Medellin, Colombia	CLM
NA19749	SRR1598324	Mexican ancestors in Los Angeles, CA, USA	MXL
HG01566	SRR1599821	Peruvian in Lima, Perú	PEL
HG00554	SRR1596870	Puesto rican in Puerto Rico	PUR
HG03589	SRR1601553	Bengalí in Bangladesh	BEB
